# Supplementary material for: Development of the duodenal, ileal, jejunal and caecal microbiota in chickens
Source: Anim Microbiome. 2019 Nov 21;1:17. doi: 10.1186/s42523-019-0017-z (PMC7807437; doi:10.1186/s42523-019-0017-z)
Supplement: Supplementary file 1 — Additional file 1. Abundance of OTUs in chicken intestinal samples (not sub-sampled). [file 42523_2019_17_MOESM1_ESM.xlsx]

## Sheet: Additional file 1
Sample_name	numOtus	Otu0001	Otu0002	Otu0003	Otu0004	Otu0005	Otu0006	Otu0007	Otu0008	Otu0009	Otu0010	Otu0011	Otu0012	Otu0013	Otu0014	Otu0015	Otu0016	Otu0017	Otu0018	Otu0019	Otu0020	Otu0021	Otu0022	Otu0023	Otu0024	Otu0025	Otu0026	Otu0027	Otu0028	Otu0029	Otu0030	Otu0031	Otu0032	Otu0033	Otu0034	Otu0035	Otu0036	Otu0037	Otu0038	Otu0039	Otu0040	Otu0041	Otu0042	Otu0043	Otu0044	Otu0045	Otu0046	Otu0047	Otu0048
1562_5_weeks_caeca	6015	7	4	72	14	86	271	1050	192	185	319	0	0	3246	1322	17	0	4754	4217	10	1201	585	493	77	215	732	272	0	0	0	401	76	0	112	229	1242	1343	3	0	156	284	0	263	566	58	100	313	139	361
1562_5_weeks_duodenum	6015	41	94	758	264	123	18506	366	2770	43	55	2	21	493	251	1432	4	471	649	4	148	39	45	6	32	86	30	1	0	16	34	2	2	6	5	177	55	8	0	2	44	0	22	114	6	14	8	28	52
1562_5_weeks_ileum	6015	19	469	2148	451	24	8848	958	5920	26	11	0	1	376	60	2254	2	116	175	6	13	34	33	1	9	28	23	0	0	7	26	0	0	3	22	9	15	21	0	10	15	0	3	44	6	4	2	15	7
1562_5_weeks_jejunum	6015	3	32	426	199	6	3439	768	1414	2	1	0	1	7	0	351	0	0	0	1	0	0	0	0	0	0	1	0	0	2	0	0	0	0	0	0	0	2	0	0	0	0	0	0	0	0	0	0	0
1562_5_weeks_large_intestine	6015	6	3993	498	172	206	4645	14191	2523	1404	157	1	87	2915	735	165	0	876	576	6	63	175	39	13	109	297	90	0	0	0	111	60	1	44	82	151	324	2	0	68	109	0	8	395	25	29	31	11	141
1566_Day_3_caeca	6015	439	3767	267	1262	2	0	514	0	0	0	8	9432	0	1	0	0	0	0	0	0	0	0	0	0	0	0	0	0	0	0	441	1695	0	0	0	0	0	1584	0	0	0	0	0	0	0	5	0	0
1566_Day_3_duodenum	6015	13	11691	530	2482	79	0	317	0	0	0	0	2365	0	98	4	132	0	0	0	1	0	28	0	0	0	0	0	0	0	0	47	317	0	0	0	0	0	37	0	2	0	0	0	0	0	7	38	0
1566_Day_3_ileum	6015	41	4638	2530	9073	76	0	107	0	1	0	316	2428	0	1	0	4	0	0	0	0	0	1	0	0	0	0	0	0	0	0	64	210	0	0	0	0	0	69	0	0	0	0	0	0	0	0	2	0
1566_Day_3_jejunum	6015	81	1471	7232	12321	220	1	78	1	1	37	456	926	30	19	5	4	0	0	8	0	17	19	9	6	0	6	6	0	0	0	24	73	4	5	0	0	0	23	3	15	0	0	0	7	2	8	1	1
1569_Day_14_caeca	6015	6	386	1197	9102	1400	329	4181	0	0	198	5409	3	50	20	1077	4	0	0	0	31	5	2	7	23	0	5	0	1	0	5	2	4	0	1	1	0	98	0	0	4	0	5	0	0	1	2	10	0
1569_Day_14_duodenum	6015	5	243	1623	7222	904	764	631	0	1	2224	5788	0	886	438	619	15	0	0	10	19	32	1	11	468	2	26	18	1	0	5	0	166	33	2	3	0	355	3	73	41	0	3	0	0	5	16	7	8
1569_Day_14_ileum	6015	23	229	2336	7686	4018	5057	156	3	0	1723	3779	4	1264	224	309	14	0	13	7	350	16	14	144	416	395	1	4	1	0	30	0	24	11	0	299	0	220	1	82	115	0	33	4	1	23	39	14	61
1569_Day_14_jejunum	6015	344	618	11171	1954	2228	481	7705	4	0	489	4565	6	668	227	139	2	0	0	4	3	138	15	129	159	161	8	5	1	0	4	0	1	10	9	0	0	585	1	39	29	0	1	0	5	0	23	0	21
1573_5_weeks_caeca	6015	0	17	501	127	58	57	263	1907	832	201	70	0	4722	1306	68	0	4655	3912	44	140	773	401	346	270	1053	521	0	0	2	1361	2	1	145	281	1315	212	35	0	334	323	0	27	533	97	231	133	274	211
1573_5_weeks_duodenum	6015	2	119	1764	1546	396	518	5029	8708	55	18	5	2	401	50	6963	0	10	102	2	5	3	2	0	8	17	1	0	1	20	5	0	1	4	2	30	0	86	0	4	14	0	0	35	0	0	2	10	4
1573_5_weeks_ileum	6015	5	329	3463	2889	389	479	7262	18678	8	13	0	0	155	25	1191	1	13	87	0	5	5	4	1	6	12	8	0	0	9	3	0	1	1	1	17	1	16	0	0	8	0	0	8	1	0	2	5	5
1573_5_weeks_jejunum	6015	0	37	1943	1541	315	369	1708	8990	57	25	1	2	85	66	2344	1	136	115	1	4	10	13	1	6	18	4	0	0	25	10	0	0	7	39	16	12	8	0	3	7	0	0	25	0	4	4	4	4
1573_5_weeks_large_intestine	6015	0	17	874	518	84	108	279	3924	1712	179	78	4	3924	1351	305	0	4948	3453	42	152	893	474	286	319	1117	472	0	0	2	650	0	0	177	208	1245	392	34	0	347	430	0	36	406	79	360	96	191	205
1574_Day_1_caeca	6015	35135	1245	4	10	10	5	1	16	7	0	0	55	3	0	10	0	0	0	0	0	0	0	0	0	0	0	0	0	0	0	0	0	0	0	0	0	4	5	0	0	1	0	0	0	0	0	0	0
1574_Day_1_duodenum	6015	119	0	0	0	0	0	2	1	0	0	0	0	0	0	0	0	0	0	0	0	0	0	0	0	0	0	0	0	0	0	0	0	0	0	0	0	0	0	0	0	0	0	0	0	0	0	0	0
1574_Day_1_ileum	6015	19588	10	16	6	6	3	0	3	28	4	0	26	8	3	59	0	0	0	1	0	0	2	0	0	0	0	0	0	0	0	0	0	0	0	0	0	15	0	0	0	0	0	0	0	0	0	0	0
1574_Day_1_jejunum	6015	4073	276	3	2	1	0	9	3	0	2	0	645	0	5	34	1	0	0	2	0	0	0	0	0	0	0	0	4	0	0	1	2	0	1	1	0	0	0	0	0	0	0	0	0	0	0	0	0
1579_Day_7_caeca	6015	0	1552	838	320	93	406	5786	0	0	2381	21	745	0	6	0	6475	0	0	3564	0	0	0	0	0	0	734	45	2868	0	0	186	759	1390	0	0	0	0	0	173	234	0	0	0	0	0	0	0	226
1579_Day_7_duodenum	6015	3	12345	1791	1943	2271	1610	478	0	0	391	4	44	187	310	7	1419	0	1	374	5	8	2	7	45	0	16	19	89	0	3	17	38	65	0	0	0	0	5	27	38	0	0	2	2	2	11	5	15
1579_Day_7_ileum	6015	1	23435	997	1100	412	983	50	0	0	107	77	8	51	41	0	111	0	1	19	24	1	0	2	17	0	14	7	10	0	0	0	29	10	0	0	0	3	2	3	0	0	0	0	0	0	1	3	0
1579_Day_7_jejunum	6015	131	25080	429	394	463	2008	684	0	0	874	39	103	338	228	5	1089	0	3	431	16	60	50	34	137	2	92	76	131	0	4	34	142	115	2	2	0	0	10	45	37	0	0	0	18	5	13	101	31
1582_Day_3_caeca	6015	101	4832	1803	1082	63	0	1285	0	0	2321	0	11077	0	0	0	8309	0	0	685	0	0	1526	474	0	0	0	4722	0	0	0	1030	89	0	0	0	0	0	1129	0	0	0	0	0	2531	100	0	0	0
1582_Day_3_duodenum	6015	41	16077	120	6045	181	0	113	0	0	45	0	216	0	29	2	81	0	1	3	0	0	0	2	0	1	0	13	2	0	0	4	43	0	0	0	0	0	36	0	0	0	0	0	2	0	0	2	0
1582_Day_3_ileum	6015	18	19172	223	4617	132	0	286	0	0	1041	1	3634	0	2	0	1477	0	0	172	0	0	183	116	0	0	1	618	0	0	0	253	66	0	0	0	0	0	174	0	0	0	0	0	192	23	1	0	0
1582_Day_3_jejunum	6015	72	29706	83	4351	243	0	85	0	1	28	0	182	18	17	0	104	0	2	11	0	19	10	8	6	0	9	9	2	0	0	13	17	9	2	0	0	0	25	4	4	0	0	0	16	2	5	2	0
1585_Day_7_caeca	6015	1	147	3564	247	590	45	1309	0	0	6292	16	1045	894	3653	0	5	0	0	1288	127	1043	197	860	85	0	238	651	36	0	620	379	96	817	309	0	0	0	2	177	142	0	0	0	615	553	284	2	0
1585_Day_7_duodenum	6015	15	1355	19334	2827	5224	303	2	2	0	214	5	0	2	172	0	7	0	0	3	0	5	1	12	21	0	3	12	2	0	0	0	2	6	0	0	0	0	0	1	7	0	0	3	0	3	24	18	2
1585_Day_7_ileum	6015	5	1667	10131	5216	2913	1351	18	0	1	999	7966	1	35	241	1	87	0	1	3	4	5	0	8	47	0	42	7	1	0	2	0	34	1	0	7	0	0	1	7	1	0	0	0	0	0	70	283	1
1585_Day_7_jejunum	6015	4	436	14573	3652	5233	1003	14	0	0	2920	25	2	7	3574	0	4	0	1	29	0	99	2	222	532	0	1	268	1	0	3	0	15	18	0	0	0	0	0	68	22	0	0	112	0	27	727	119	0
1594_Day_14_caeca	6015	0	44	592	1265	292	29	2906	0	0	5082	254	0	3138	1738	55	9	0	0	103	2229	487	544	455	1526	236	404	16	1	0	18	20	51	265	15	2	0	20	0	732	183	0	1171	0	94	313	289	0	222
1594_Day_14_duodenum	6015	0	333	1204	6771	484	626	326	0	2	43	12687	0	20	14	1124	6	0	0	0	5	2	0	0	6	2	2	0	0	0	0	0	0	2	0	0	0	606	0	3	0	0	1	0	0	0	0	0	0
1594_Day_14_ileum	6015	1	94	711	1353	490	39	1660	0	2	8330	44	28	1978	1146	12	0	1	0	38	1903	977	260	905	1595	188	157	0	0	0	1130	0	39	127	276	0	0	11	0	544	187	0	1929	1	20	143	297	539	203
1594_Day_14_jejunum	6015	439	481	601	2173	455	3630	97	148	10877	1636	97	19	239	214	138	81	73	2	29	101	78	9	86	237	63	24	1	9	2	59	5	12	13	1	25	0	34	9	52	30	0	37	8	0	11	21	91	25
1599_Day_7_caeca	6015	2	79	6587	133	270	32	1681	0	0	3165	2	135	1116	2354	0	1	0	0	684	1	1935	1853	1209	665	0	638	568	2	0	0	795	54	430	158	0	0	0	0	104	511	0	0	0	822	123	541	53	118
1599_Day_7_duodenum	6015	3	750	14117	2117	6618	2424	25	0	0	245	57	1	50	183	5	84	0	0	16	0	21	6	9	48	0	35	8	4	0	0	0	4	3	0	2	0	0	5	4	7	0	0	0	2	0	2	4	0
1599_Day_7_ileum	6015	1	454	15065	4565	1219	658	556	0	0	507	2301	17	18	146	0	79	0	1	3	15	1	0	3	33	0	26	34	6	0	0	0	30	0	0	2	0	0	0	3	2	0	0	5	0	0	2	27	0
1599_Day_7_jejunum	6015	134	429	18558	1957	6609	1894	110	1	3	263	168	13	78	97	4	48	0	4	25	5	45	63	32	27	1	43	23	4	0	0	34	22	11	6	0	0	1	2	10	19	1	0	0	16	2	18	1	7
1601_Day_14_caeca	6015	0	4303	347	6947	1637	2403	7959	0	1	732	4842	0	261	259	1892	6	0	5	1	121	4	0	5	98	2	8	5	0	0	10	0	23	0	0	23	0	1136	0	15	5	0	0	34	0	3	2	14	1
1601_Day_14_duodenum	6015	0	911	1934	14345	4706	2071	128	1	1	1192	3958	4	504	104	2326	6	1	0	4	153	62	6	43	144	93	5	3	0	0	80	0	11	6	6	49	1	1120	0	33	37	0	16	3	3	17	5	9	18
1601_Day_14_ileum	6015	1	24	286	797	349	30	2805	0	0	3951	57	0	2476	683	5	0	0	773	4	1845	667	185	463	418	1284	71	20	0	0	979	3	0	69	90	123	0	15	0	345	130	0	914	5	12	115	237	374	105
1601_Day_14_jejunum	6015	229	86	264	459	486	578	332	2	0	7567	5	1	2985	490	24	10	0	0	41	1242	600	103	501	1235	1183	2	11	0	0	904	0	74	66	35	1005	0	10	0	116	184	0	440	2	38	75	112	70	241
1605_Day_3_caeca	6015	101	2250	400	3414	11	0	1294	0	0	3767	0	4436	0	1983	0	6570	0	1	0	0	0	283	0	0	0	10	0	2855	0	0	946	0	353	0	0	0	0	757	0	0	0	0	0	0	0	0	0	105
1605_Day_3_duodenum	6015	0	13069	5	97	11	0	9	0	0	14	6	28	0	2	0	19	0	0	0	0	1	3	1	0	0	0	1	1	0	0	1	0	3	3	2	0	0	1	0	1	0	0	0	0	0	1	0	0
1605_Day_3_ileum	6015	19	15609	152	2484	30	0	428	0	4	617	0	1327	0	111	0	2417	0	0	0	0	0	42	0	0	0	0	0	355	0	0	258	8	60	0	0	0	0	89	0	0	0	0	0	0	0	0	0	9
1605_Day_3_jejunum	6015	209	19779	335	6467	130	1	73	0	0	89	0	61	54	50	2	34	0	0	17	0	35	46	16	12	0	6	8	7	0	0	27	7	12	8	0	0	0	5	13	14	0	0	0	18	2	13	1	1
1609_Day_7_caeca	6015	0	146	5094	64	1120	120	5338	0	0	871	4	2	1	5225	0	0	0	0	1569	0	4	168	2653	766	0	5238	1452	350	0	0	281	74	254	0	0	0	2	0	264	570	0	0	0	0	1116	0	0	1293
1609_Day_7_duodenum	6015	43	4445	3832	298	3263	3533	28	0	1	253	25	9	2	118	16	153	0	0	63	6	25	4	27	4	6	10	6	19	0	2	0	8	11	9	1	0	0	0	13	6	0	0	3	0	4	2	4	5
1609_Day_7_ileum	6015	16	13877	12093	536	1041	2422	70	0	0	65	763	2	5	28	1	66	0	0	18	8	2	0	0	4	0	8	0	6	0	0	1	3	5	0	8	0	0	3	2	1	0	0	1	0	5	1	0	6
1609_Day_7_jejunum	6015	76	7080	17293	808	4911	3584	60	0	1	139	7	1	8	121	1	35	0	2	8	1	1	0	5	19	0	19	4	3	0	0	0	4	4	0	2	0	0	1	6	4	0	0	5	0	4	16	11	7
1613_Day_1_caeca	6015	40556	2	2	0	0	0	0	0	6	0	0	2	0	0	9	0	0	0	0	0	0	0	0	0	0	0	0	0	0	0	0	0	0	0	0	0	0	0	0	0	0	0	0	0	0	0	0	0
1613_Day_1_duodenum	6015	1474	11	3	3	0	0	0	2	0	0	0	0	0	1	0	0	0	0	0	0	0	0	0	0	0	0	0	0	0	0	0	0	0	0	0	0	0	0	0	0	0	0	0	0	0	0	0	0
1613_Day_1_ileum	6015	15660	276	8	0	11	0	11	2	27	0	0	10	0	2	17	0	0	0	0	0	0	0	0	0	0	0	0	0	0	0	0	0	0	0	0	0	0	0	0	0	0	0	0	0	0	0	0	0
1613_Day_1_jejunum	6015	11088	330	27	13	7	7	25	3	67	0	0	12	1	1	42	0	0	0	0	0	0	0	5	0	0	0	6	0	0	0	0	0	0	0	0	0	2	0	0	0	0	0	0	0	0	0	0	0
1614_Day_1_caeca	6015	33058	15	0	0	2	0	1	0	3	0	0	5	1	0	6	0	0	0	0	0	0	0	0	0	0	0	0	0	0	0	0	0	0	0	0	0	0	0	0	0	0	0	0	0	0	0	0	0
1614_Day_1_duodenum	6015	1704	1	8	0	4	0	0	8	5	4	0	12	0	0	0	0	0	0	0	0	0	0	0	0	0	0	0	0	0	0	0	0	0	0	0	0	0	0	0	0	0	0	0	0	0	0	0	0
1614_Day_1_ileum	6015	19792	67	3	0	10	14	9	3	71	0	0	27	13	0	37	0	0	0	0	0	0	0	0	0	0	0	0	0	0	0	0	0	0	0	0	0	0	17	0	0	5	0	0	0	0	0	5	0
1614_Day_1_jejunum	6015	11729	650	5	17	15	2	17	3	21	5	0	41	0	7	16	13	2	0	5	0	0	0	0	0	0	0	0	26	0	0	0	0	6	0	0	0	0	6	0	0	0	0	0	0	0	0	0	0
1617_5_weeks_caeca	6015	12	40	318	500	186	39	889	818	1888	651	0	0	2398	1457	8	0	3537	2425	8	84	546	549	4	305	828	50	7	0	10	279	6	0	404	1890	207	786	1	0	168	230	1	12	440	23	133	208	100	145
1617_5_weeks_duodenum	6015	5	21	4251	6439	8354	1047	358	5320	33	0	1	0	39	20	223	0	5	34	0	2	0	1	1	2	6	2	0	0	2275	2	0	0	0	0	1	0	8	0	0	1	0	0	15	0	3	0	2	1
1617_5_weeks_ileum	6015	17	336	3726	4677	4762	1172	1011	5340	33	20	112	0	143	67	91	0	135	139	3	8	45	23	1	0	26	23	0	0	610	17	0	0	5	18	11	6	2	0	2	6	2	3	45	2	4	1	22	10
1617_5_weeks_jejunum	6015	0	8	3681	4002	7743	940	14	5408	187	15	0	1	418	91	431	0	77	213	5	7	11	5	1	6	53	10	0	0	2113	12	0	0	3	6	16	5	56	0	1	8	0	0	141	1	4	1	18	3
1617_5_weeks_large_intestine	6015	3	2024	2428	1249	1161	1198	8111	2252	7567	237	127	0	1524	959	23	0	1812	258	2	8	221	78	7	210	331	16	4	0	183	52	0	0	67	237	106	147	10	0	27	55	2	0	290	4	57	86	14	57
1620_Day_1_caeca	6015	33094	23	0	0	0	0	2	0	0	0	0	0	0	0	0	0	0	0	0	0	0	0	0	0	0	0	0	0	0	0	0	0	0	0	0	0	0	0	0	0	0	0	0	0	0	0	0	0
1620_Day_1_duodenum	6015	1989	266	12	116	91	41	60	48	33	1	0	0	13	29	27	0	75	19	0	0	2	4	6	0	24	4	0	0	8	17	0	0	0	13	3	10	4	0	14	0	0	0	4	0	6	0	0	0
1620_Day_1_ileum	6015	27248	14	1	0	11	7	0	14	13	0	0	0	0	0	14	0	0	0	0	0	0	0	0	0	0	0	0	0	0	0	0	0	0	0	0	0	0	0	0	0	0	0	0	0	0	0	0	0
1620_Day_1_jejunum	6015	20506	270	23	49	49	29	41	46	41	6	0	36	9	7	53	13	4	0	14	0	0	0	4	0	0	9	0	6	20	0	2	0	0	0	0	8	0	0	5	0	2	0	0	0	5	0	0	0
1621_5_weeks_caeca	6015	0	15	261	116	377	976	482	1064	424	618	7	0	3270	403	45	0	2005	3723	23	301	337	325	40	214	1059	63	0	0	25	947	1	2	66	1025	434	826	58	1	183	386	0	233	468	96	194	72	61	202
1621_5_weeks_duodenum	6015	13	22	1319	283	1919	19071	60	5009	193	75	0	1	360	216	482	1	316	326	4	25	30	46	3	41	89	8	0	0	220	24	0	2	8	126	35	29	135	0	2	29	1	2	96	1	6	15	13	20
1621_5_weeks_ileum	6015	5	3265	474	656	354	8341	1305	888	11245	25	667	0	127	22	682	0	58	39	4	0	18	12	0	0	22	3	0	0	17	2	0	0	5	18	2	4	1161	0	4	3	1	2	7	5	1	1	1	0
1621_5_weeks_jejunum	6015	1	25	700	322	1617	16024	37	4701	89	43	0	0	166	34	1031	0	300	94	16	18	120	91	15	4	103	11	0	0	191	9	0	2	25	179	11	37	261	0	6	25	0	4	22	34	35	4	6	8
1621_5_weeks_large_intestine	6015	3	63	725	829	313	2205	385	2816	3717	387	122	0	3097	398	287	0	1415	3779	11	667	312	476	23	110	895	32	1	1	13	776	0	0	24	383	393	476	304	0	118	302	0	174	484	13	117	16	41	226
1626_Day_14_caeca	6015	2	213	10399	1669	3073	3271	339	0	2	109	2888	16	55	17	157	3	0	0	0	10	0	2	0	12	9	2	0	0	0	1	0	4	0	1	2	0	451	0	2	4	0	2	0	0	0	3	4	1
1626_Day_14_duodenum	6015	37	77	13701	1219	2992	616	132	54	3109	298	11	1	158	48	169	0	1	0	1	35	4	0	20	47	14	1	0	0	0	5	0	1	0	0	3	0	13	0	8	3	0	1	2	0	1	3	5	9
1626_Day_14_ileum	6015	159	108	1580	2330	2372	4312	664	0	1	1543	7	3	415	743	32	5	0	1	31	225	79	33	152	215	191	15	10	7	0	68	0	70	22	5	223	0	23	0	12	36	0	3	42	7	9	43	49	51
1626_Day_14_jejunum	6015	1	18	509	301	253	19	3778	1	0	6289	40	0	3210	1951	3	1	0	0	92	2284	761	566	628	1302	349	617	31	0	0	24	32	52	467	49	0	0	8	0	1498	150	0	1082	0	128	393	439	0	225
1635_Day_1_caeca	6015	17594	13619	1	0	0	0	0	0	0	1	1	276	0	0	0	0	0	0	0	0	0	0	0	0	0	0	0	0	0	0	0	0	0	0	0	0	0	0	0	0	71	0	0	0	0	0	0	0
1635_Day_1_duodenum	6015	3195	19972	0	0	0	0	2	0	0	0	0	158	0	0	1	0	0	0	0	0	0	0	0	0	0	0	0	0	0	0	0	0	0	0	0	0	0	0	0	0	14	0	0	0	0	0	0	0
1635_Day_1_ileum	6015	25645	1612	15	0	0	0	14	7	47	0	0	176	0	0	3	0	0	0	0	0	0	0	0	0	0	0	0	0	0	0	0	0	0	0	0	0	2	2	0	0	0	0	0	0	0	0	0	0
1635_Day_1_jejunum	6015	2093	1585	7	8	5	0	6	0	8	1	2	30	0	1	15	7	0	0	0	3	0	0	0	0	0	0	0	0	0	0	1	6	0	0	0	0	0	0	0	0	4	0	0	0	0	0	0	0
1636_Day_3_caeca	6015	25	3088	149	1162	355	0	8967	0	0	2536	4	7003	0	2028	0	0	0	0	2013	0	0	92	992	0	0	8	0	110	0	1	657	1939	187	0	0	0	0	2330	0	0	0	0	0	0	0	0	313	0
1636_Day_3_duodenum	6015	14	14749	385	4392	1896	0	755	0	0	244	2	813	0	346	0	23	0	0	19	0	0	1	4	0	0	0	0	7	0	0	14	293	1	0	0	0	0	18	0	0	0	0	0	2	0	0	4	0
1636_Day_3_ileum	6015	8	1309	2179	13027	2369	0	2541	0	5	780	750	1329	0	558	0	0	0	0	109	0	0	5	47	0	0	0	3	14	0	0	76	288	6	0	0	0	0	102	0	0	0	0	0	0	0	0	41	0
1636_Day_3_jejunum	6015	33	882	3249	12661	2444	1	55	0	1	21	16	91	10	5	0	4	0	0	6	0	5	7	3	0	0	2	1	0	0	0	7	37	0	3	0	0	0	2	0	2	0	0	0	0	1	2	0	0
1637_Day_3_caeca	6015	83	1717	1146	15	31	0	934	0	0	11	0	8486	0	4011	0	2	0	0	2563	36	1	344	1207	223	0	438	3105	710	0	0	970	2	138	0	0	0	0	1067	0	6	12	0	0	5	0	0	511	0
1637_Day_3_duodenum	6015	6	11954	5968	621	1004	2	21	0	0	9	0	19	0	10	0	19	0	0	0	0	0	1	0	0	0	0	0	1	0	0	0	11	0	0	0	0	0	1	0	0	0	0	0	0	0	2	0	0
1637_Day_3_ileum	6015	50	9866	8030	443	786	1	94	0	1	14	0	215	0	55	0	17	0	0	17	1	0	6	1	2	0	13	9	8	0	0	8	7	1	0	0	0	0	24	0	0	0	0	0	0	0	0	4	0
1637_Day_3_jejunum	6015	1549	70523	113600	12576	12034	17	1808	4	7	772	5	599	552	600	17	919	10	12	175	4	350	393	218	120	0	123	145	25	4	0	292	268	86	38	3	0	1	146	87	83	1	0	1	71	23	93	45	18
1639_Day_14_caeca	6015	353	1816	1332	2995	2101	4093	72	245	15968	421	309	10	270	139	3191	6	34	18	2	41	5	1	11	55	14	8	5	0	5	11	6	6	5	0	34	0	267	16	3	9	0	6	1	0	0	6	47	8
1639_Day_14_duodenum	6015	219	192	1052	5135	1504	3686	107	791	16396	166	18	3	128	51	1169	7	5	3	0	21	15	2	27	37	16	6	0	2	6	4	0	2	4	0	1	0	82	0	9	6	0	5	7	2	0	4	2	4
1639_Day_14_ileum	6015	85	600	8895	581	2535	467	2353	45	3020	1230	4	1	791	332	71	3	0	2	8	516	259	67	287	214	269	7	4	0	0	182	0	40	69	12	2	0	2	2	107	62	0	131	2	35	22	119	67	46
1639_Day_14_jejunum	6015	19	12190	4720	8058	3833	1856	35	1	0	142	99	8	17	132	2	71	0	0	6	1	4	0	1	26	0	18	40	8	0	0	0	24	0	0	1	0	0	0	6	11	1	0	0	0	0	1	0	3
1642_5_weeks_caeca	6015	0	3	262	1983	1264	45	718	2	519	368	9	0	299	2118	20	0	3784	1849	85	292	974	793	571	305	937	15	170	0	25	113	0	0	278	1032	740	882	4	0	116	226	0	12	578	263	317	220	81	58
1642_5_weeks_duodenum	6015	7	13	911	14701	9111	521	34	100	54	11	0	1	149	26	652	0	65	111	3	6	10	9	0	9	19	8	0	0	963	11	0	0	0	6	7	8	207	0	2	6	0	0	29	5	2	0	9	3
1642_5_weeks_ileum	6015	6	145	2405	16169	2896	876	247	172	195	40	354	1	123	201	1258	1	88	380	1	19	18	14	8	40	83	4	7	0	421	8	1	0	2	23	22	10	89	0	22	39	2	1	90	4	9	5	7	3
1642_5_weeks_jejunum	6015	0	36	2059	4378	11189	433	1356	113	100	43	1	3	416	55	6007	1	44	182	4	19	13	11	5	18	42	7	0	0	1070	2	0	2	3	8	15	6	6	0	9	16	0	0	20	3	2	0	1	3
1642_5_weeks_large_intestine	6015	4	16	473	2984	979	45	581	28	707	323	14	0	196	1874	31	0	3799	2110	68	206	1086	756	540	349	972	8	82	0	39	166	0	0	239	625	590	783	3	0	123	192	0	6	486	220	340	101	92	55
1647_Day_7_caeca	6015	0	1042	1333	1438	62	14	3261	0	0	4623	0	218	1785	3	2	3593	0	0	1140	0	0	328	0	0	0	1775	248	1300	0	0	246	419	350	67	0	0	0	0	625	872	0	0	0	0	152	0	0	266
1647_Day_7_duodenum	6015	93	6146	1868	4792	1410	1655	99	0	0	463	39	8	69	179	15	425	2	0	80	0	0	10	7	11	0	49	71	27	0	0	5	41	3	0	0	0	0	0	12	101	0	0	5	0	0	5	2	15
1647_Day_7_ileum	6015	0	10542	2053	6942	579	670	516	0	0	121	92	1	13	14	4	39	0	0	7	2	0	1	0	9	0	15	5	4	0	0	2	5	0	0	0	0	2	0	4	7	0	0	0	0	0	0	1	0
1647_Day_7_jejunum	6015	3048	1229	2833	651	283	1235	765	113	2013	1095	35	128	612	714	204	17	4	12	229	27	525	661	330	215	26	220	155	6	5	6	420	53	153	47	14	0	23	5	109	127	0	17	12	266	30	140	23	29
1658_Day_7_caeca	6015	0	879	123	513	155	0	3407	0	0	3554	9	308	5	0	0	5802	0	0	2787	1023	8	0	224	0	0	7	169	3567	0	0	591	994	1408	209	0	0	0	8	366	245	0	0	0	0	59	0	0	102
1658_Day_7_duodenum	6015	41	35921	64	522	210	14	17	1	0	61	0	5	10	7	1	90	0	1	28	2	5	9	1	0	0	2	4	4	0	0	1	12	4	0	0	0	0	2	6	2	0	0	0	0	1	0	1	0
1658_Day_7_ileum	6015	3	21286	2062	2249	1812	58	78	0	1	367	3480	4	4	24	3	370	0	0	10	8	0	1	4	20	0	17	8	6	0	0	6	35	6	0	0	0	0	0	20	1	0	0	0	0	2	8	9	0
1658_Day_7_jejunum	6015	232	21025	659	4795	3897	41	112	0	0	103	9	22	78	46	1	54	3	0	15	1	41	42	24	31	0	17	9	1	0	0	37	10	24	6	1	0	0	0	14	13	0	0	0	28	2	19	1	1
1663_Day_1_caeca	6015	527541	369	5	3	0	0	8	0	11	3	0	0	0	2	62	0	1	0	0	0	0	2	0	0	9	4	0	0	0	0	0	0	4	0	1	0	0	0	0	0	0	0	0	0	0	0	0	0
1663_Day_1_duodenum	6015	200	36	3	0	4	7	7	0	0	0	0	0	3	0	2	0	1	1	0	0	0	0	0	0	0	0	0	0	0	0	0	0	0	0	0	0	0	0	0	0	0	0	0	0	0	0	0	0
1663_Day_1_ileum	6015	850	13	8	0	1	0	4	0	0	0	0	1	1	0	88	0	0	0	0	0	0	0	0	0	0	0	0	0	0	0	0	0	0	0	0	0	2	0	0	0	0	0	0	0	0	0	0	0
1663_Day_1_jejunum	6015	27997	20	3	0	2	1	4	1	13	0	0	0	1	1	34	7	2	0	0	1	0	0	0	0	0	0	0	7	0	0	0	0	3	0	0	0	2	0	0	0	0	0	0	0	1	2	0	0
1664_Day_14_caeca	6015	2	69	388	6785	1438	659	1723	0	15	3383	1834	0	1814	479	14	2	0	643	1	1796	186	47	274	313	352	38	6	0	0	558	0	6	15	22	76	0	16	0	46	79	0	371	5	2	29	77	288	113
1664_Day_14_duodenum	6015	15	1030	500	4514	2607	2540	55	1	14	386	403	1	235	93	2598	18	1	10	0	56	3	0	2	107	13	2	9	0	0	6	0	18	0	0	2	0	783	1	6	2	0	25	1	0	0	3	20	2
1664_Day_14_ileum	6015	838	605	370	3312	1237	1791	48	0	0	238	44	18	68	34	811	9	0	6	0	10	0	0	3	23	7	0	0	0	0	14	0	7	0	18	6	0	152	0	25	0	0	8	0	4	0	3	9	8
1664_Day_14_jejunum	6015	9	182	2609	7865	5588	6015	7	2	1	316	3234	1	80	23	21	3	0	0	2	25	9	0	23	39	21	3	0	0	0	15	0	2	0	2	28	0	10	0	6	5	0	7	0	4	2	3	1	5
1672_5_weeks_caeca	6015	1	15	88	232	236	499	1591	366	567	180	0	0	2783	1781	20	0	3639	2102	56	177	559	887	83	352	816	182	0	2	38	697	0	0	308	1218	306	2214	29	0	298	351	0	61	621	268	708	185	79	238
1672_5_weeks_duodenum	6015	19	40	3467	961	6686	3963	82	7270	386	30	4	0	262	116	953	0	198	263	7	22	77	73	6	28	34	52	0	0	3413	64	0	1	12	51	27	56	353	0	12	34	0	2	35	11	27	5	49	20
1672_5_weeks_ileum	6015	4	2987	3704	1895	2594	6383	8345	4050	6024	1	515	0	10	3	78	0	3	5	0	0	0	0	0	0	0	0	1	0	524	0	0	2	0	0	3	0	51	1	0	0	0	0	0	0	0	0	0	1
1672_5_weeks_jejunum	6015	0	17	174	425	1313	2243	0	1201	2	1	0	0	0	0	87	0	1	1	0	0	1	0	0	0	0	1	0	0	242	0	0	0	0	0	1	0	56	0	0	0	0	0	0	0	0	0	0	0
1672_5_weeks_large_intestine	6015	0	952	1709	2151	494	4477	3408	4409	5073	104	136	0	1908	1122	98	0	1708	1998	4	289	379	444	25	233	383	64	0	0	139	261	0	1	64	232	242	688	38	0	78	207	0	51	460	53	472	44	81	212
1769_Day_3_caeca	6015	442	6196	16	1223	58	0	3825	0	0	0	0	4967	0	1603	0	2178	0	0	536	0	0	897	0	21	0	19	0	26	0	0	764	299	136	0	2	0	0	1058	0	147	0	0	0	0	0	876	1279	0
1769_Day_3_duodenum	6015	31	7516	117	19484	709	0	82	0	0	1	0	57	0	50	5	72	0	0	1	0	0	2	1	6	0	1	1	0	0	0	3	7	0	0	0	0	0	16	0	0	0	0	0	0	0	2	13	0
1769_Day_3_ileum	6015	12	1401	107	15943	793	0	484	0	0	2	0	531	0	82	0	38	0	0	6	0	0	6	0	1	0	2	0	0	0	0	37	7	2	0	0	0	0	11	1	1	0	0	0	0	0	4	17	0
1769_Day_3_jejunum	6015	153	1855	101	18569	833	2	146	0	1	19	0	148	29	29	3	39	0	0	10	0	12	18	4	8	0	7	6	1	0	0	18	9	2	2	0	0	1	18	0	5	0	0	0	1	1	3	18	0
batch_1	6015	79	0	12	0	5	0	16	0	0	0	0	0	0	0	27	0	0	0	0	0	0	0	0	0	0	6	0	0	0	0	0	0	0	4	0	0	0	0	0	0	0	0	0	0	0	0	0	0
batch_10	6015	311	91	12	43	14	14	5	26	12	8	0	4	17	11	4	6	12	9	2	6	4	3	0	0	8	3	0	0	0	1	0	0	0	7	6	2	0	0	0	0	0	3	8	0	0	1	1	4
batch_11	6015	799	89	57	131	43	19	6	30	1	11	0	18	18	22	102	14	44	18	2	8	7	0	0	2	0	0	0	0	0	0	0	3	4	8	3	6	0	0	0	0	0	0	9	5	0	0	0	0
batch_12	6015	304	124	40	166	37	8	39	13	14	25	13	37	13	17	1	20	5	13	0	0	0	12	0	0	6	4	0	0	0	2	4	14	6	0	0	0	0	0	0	0	0	0	3	0	0	0	0	0
batch_2	6015	12	0	0	0	0	12	2	1	0	0	0	0	0	0	0	0	0	0	0	0	0	0	0	0	0	1	0	0	0	0	0	0	0	0	0	0	0	0	0	0	0	0	0	0	0	0	0	0
batch_3	6015	49	5	0	0	0	0	2	7	5	0	0	0	0	0	0	0	0	4	0	0	0	0	0	0	0	0	0	0	0	0	0	0	0	0	0	0	0	0	0	0	0	0	0	0	0	0	0	0
batch_4	6015	56	503	76	143	35	0	288	0	0	68	0	274	0	156	0	9	8	0	28	0	0	5	4	0	0	0	6	7	0	0	26	59	0	0	0	0	0	52	0	0	0	0	0	0	0	1	37	0
batch_5	6015	0	5	7	2	0	0	1	0	0	0	0	0	4	0	2	1	0	0	2	0	0	0	0	0	0	0	1	0	0	0	0	0	0	0	0	0	0	1	0	0	0	0	0	0	0	0	0	0
batch_5_mobio	6015	671	940	1375	244	107	18	57	1	34	65	1	477	0	77	6	389	15	0	44	6	0	19	16	0	0	1	63	20	0	0	17	14	4	0	0	3	0	37	0	0	0	0	0	94	0	6	4	0
batch_6	6015	4	12	1	8	0	0	4	0	0	42	1	0	0	8	3	62	0	0	27	10	0	1	0	0	0	1	1	3	0	0	0	4	0	0	0	0	0	0	0	0	0	0	0	0	0	0	0	0
batch_7	6015	0	8	31	8	15	0	12	0	0	67	0	1	5	0	0	92	0	0	16	0	0	0	0	0	0	26	0	0	0	0	0	1	0	0	0	0	0	0	0	13	0	0	0	0	1	0	0	5
batch_8	6015	1673	370	45	51	12	28	33	0	0	21	1	154	1	21	0	39	0	4	0	0	0	0	0	2	0	1	0	0	0	0	0	0	0	0	0	0	0	0	0	0	0	0	0	0	0	0	0	0
batch_9	6015	166	927	283	695	104	68	157	0	0	126	29	92	35	55	12	2	7	5	23	31	25	11	19	22	9	6	9	0	0	7	29	23	0	0	11	0	0	4	10	0	0	3	6	0	0	0	12	0
mock	6015	5	1823	6	1235	15	5	2977	3	8	6	0	0	32	18	2132	0	67	38	1	2	12	6	0	2	10	6	0	0	0	5	0	147	0	6	8	4	0	0	2	3	7405	1	11	2	3	5	3	2
nf10_Day_1_caeca	6015	33689	89	2	0	0	4	3	1	2	0	0	0	0	0	26	0	0	0	0	0	0	0	0	0	1	0	0	0	0	0	0	0	0	0	0	0	0	0	0	0	0	0	0	0	0	0	0	0
nf10_Day_1_duodenum	6015	1004	35	16	3	21	1	4	0	64	0	0	2	9	0	75	0	0	0	0	0	0	0	0	0	1	0	0	0	0	0	0	0	0	0	0	0	0	0	0	0	5	0	0	0	0	0	0	0
nf10_Day_1_ileum	6015	7457	196	15	0	13	0	2	6	85	0	0	0	5	0	161	0	0	0	0	0	0	0	1	0	0	0	0	0	3	0	0	0	3	0	1	0	9	0	0	0	0	0	0	0	0	0	1	0
nf10_Day_1_jejunum	6015	2735	715	1907	58	49	13	657	7	57	663	4	75	406	479	65	3	10	0	125	0	381	314	195	129	7	133	179	6	0	0	271	34	115	57	0	0	0	5	46	108	3	0	0	185	26	142	14	24
nf11_Day_1_caeca	6015	37971	4	2	0	0	0	1	0	6	0	0	0	2	0	10	0	0	0	0	0	0	0	0	0	0	0	0	0	0	0	0	0	0	0	0	0	0	0	0	0	1	0	0	0	0	0	0	0
nf11_Day_1_duodenum	6015	4439	4	1	0	13	0	32	0	58	1	0	0	22	1	20	0	0	0	1	0	0	0	0	0	0	0	0	0	0	0	0	0	0	0	0	0	0	0	0	0	0	0	0	0	0	0	0	0
nf11_Day_1_ileum	6015	19289	18	14	5	11	0	8	27	63	0	1	3	1	0	77	0	0	0	0	0	0	0	1	0	3	0	0	0	0	0	0	0	0	0	0	0	0	0	0	0	0	0	0	0	0	0	0	0
nf11_Day_1_jejunum	6015	16922	70	45	14	13	4	16	2	104	1	0	1	21	0	222	10	0	1	0	0	0	0	0	0	0	0	0	0	0	0	0	1	1	0	0	0	0	0	0	0	1	0	0	0	0	0	2	0
nf12_Day_1_caeca	6015	40912	3	8	0	2	1	0	0	8	0	0	0	6	0	34	0	0	0	0	0	0	0	0	0	0	0	0	0	0	0	0	0	0	0	0	0	1	0	0	0	1	0	0	0	0	1	0	0
nf12_Day_1_duodenum	6015	768	19	31	0	13	7	1	3	30	2	0	3	27	0	12	0	2	0	0	0	0	0	0	0	0	0	0	0	0	4	0	0	0	0	0	0	1	0	0	0	4	0	0	0	0	0	0	0
nf12_Day_1_ileum	6015	6266	114	67	5	23	11	1	5	287	4	0	6	44	0	397	0	17	6	0	0	0	0	0	0	12	0	1	0	0	0	0	0	0	3	0	0	18	0	0	0	57	0	5	0	0	0	0	0
nf12_Day_1_jejunum	6015	3648	95	52	21	33	0	13	23	152	4	0	8	4	0	179	10	1	0	0	0	0	0	4	0	7	0	0	12	0	0	0	4	0	0	0	0	5	5	0	0	18	0	0	0	0	0	0	0
nf7_Day_1_caeca	6015	34742	29	1	0	1	0	4	0	6	0	0	0	1	0	9	0	0	0	0	0	0	0	0	0	0	0	0	0	0	0	0	0	0	0	0	0	0	0	0	0	0	0	0	0	0	0	0	0
nf7_Day_1_duodenum	6015	1536	20	0	0	15	0	0	0	8	0	0	1	9	0	20	0	0	0	0	0	0	0	0	0	0	0	0	0	0	0	0	0	0	0	0	0	0	0	0	0	0	0	0	0	0	0	0	0
nf7_Day_1_ileum	6015	15	0	0	1	0	0	0	0	0	0	0	0	0	0	0	0	0	0	0	0	0	0	0	0	0	0	0	0	0	0	0	0	0	0	1	0	0	0	0	0	0	0	0	0	0	0	0	0
nf7_Day_1_jejunum	6015	3416	873	1919	89	105	40	699	38	47	676	0	72	486	506	107	9	8	7	141	5	497	352	233	120	9	111	167	2	4	0	336	43	106	45	3	0	0	5	76	83	7	0	0	144	36	141	21	21
nf8_Day_1_caeca	6015	33754	3206	0	0	0	0	1	0	0	0	0	0	0	0	0	0	0	0	0	0	0	0	0	0	0	0	0	0	0	0	0	0	0	0	0	0	1	0	0	0	0	0	0	0	0	0	0	0
nf8_Day_1_duodenum	6015	871	833	1	0	0	0	11	0	0	0	0	0	0	0	12	0	9	0	0	0	0	0	0	0	0	0	0	0	0	1	0	0	0	0	0	0	0	0	0	0	0	0	1	0	0	0	0	0
nf8_Day_1_ileum	6015	6529	10286	19	2	6	1	22	0	105	0	0	0	7	0	69	0	1	0	0	0	2	0	0	0	1	0	0	0	0	0	0	3	0	0	0	0	1	0	0	0	0	0	0	0	0	0	0	0
nf8_Day_1_jejunum	6015	10960	1214	16	26	4	2	16	3	53	0	1	3	2	0	11	15	0	2	3	0	0	0	0	0	0	2	0	4	0	0	3	2	0	0	0	0	0	2	0	0	1	0	0	0	0	0	0	0
nf9_Day_1_caeca	6015	38247	27	0	0	2	0	10	0	13	0	1	0	1	0	8	0	0	0	1	0	0	0	0	0	0	0	0	0	1	0	0	0	0	0	0	0	0	0	0	0	11	0	0	0	0	0	0	0
nf9_Day_1_duodenum	6015	2535	1539	2	1	0	0	0	0	26	0	0	1	0	0	12	0	0	0	0	0	0	0	0	0	0	0	0	0	0	0	0	0	0	0	0	0	0	0	0	0	29	0	0	0	0	0	0	0
nf9_Day_1_ileum	6015	3061	166	6	0	12	0	41	30	64	11	0	0	9	0	45	0	10	0	5	0	0	0	0	0	0	0	0	0	0	0	0	0	0	0	0	0	0	0	0	0	78	0	0	0	0	0	0	0
nf9_Day_1_jejunum	6015	7414	184	19	12	4	0	44	3	53	6	0	7	0	0	26	7	0	0	4	0	0	0	0	0	3	0	0	0	0	0	0	0	0	0	0	0	0	0	0	0	71	0	0	0	0	0	0	0
[truncated: 5,000 more columns]
