# Supplementary material for: Development of the duodenal, ileal, jejunal and caecal microbiota in chickens
Source: Anim Microbiome. 2019 Nov 21;1:17. doi: 10.1186/s42523-019-0017-z (PMC7807437; doi:10.1186/s42523-019-0017-z)
Supplement: Supplementary file 12 — Additional file 12. OTUs which were identified as being significantly more abundant by DESeq2 between locations within the chicken intestinal tract at 5 weeks of age. [file 42523_2019_17_MOESM12_ESM.xlsx]

## Sheet: caeca_largeintestine
otu	Taxonomy	baseMean	log2FoldChange	lfcSE	stat	pvalue	padj

## Sheet: caeca_duodenum
otu	Taxonomy	baseMean	log2FoldChange	lfcSE	stat	pvalue	padj	group
Otu0039	Bacteria(100);Actinobacteria(100);Coriobacteriia(100);Coriobacteriales(100);Eggerthellaceae(100);CHKCI002(100);	181.799	8.63441	1.30533	6.61472	3.72245e-11	1.48898e-08	caeca
Otu0049	Bacteria(100);Firmicutes(100);Clostridia(100);Clostridiales(100);Ruminococcaceae(100);Flavonifractor(100);	278.059	7.3108	1.15257	6.34306	2.25251e-10	4.50502e-08	caeca
Otu0033	Bacteria(100);Firmicutes(100);Clostridia(100);Clostridiales(100);Ruminococcaceae(100);Oscillibacter(100);	224.32	8.23055	1.34718	6.10946	9.99677e-10	1.3329e-07	caeca
Otu0046	Bacteria(100);Firmicutes(100);Erysipelotrichia(100);Erysipelotrichales(100);Erysipelotrichaceae(100);Erysipelatoclostridium(97);	204.172	8.08461	1.34831	5.9961	2.02117e-09	2.02117e-07	caeca
Otu0030	Bacteria(100);Firmicutes(100);Clostridia(100);Clostridiales(100);Ruminococcaceae(100);Ruminococcaceae_unclassified(100);	438.93	7.01262	1.18086	5.93859	2.87489e-09	2.29992e-07	caeca
Otu0082	Bacteria(100);Firmicutes(100);Erysipelotrichia(100);Erysipelotrichales(100);Erysipelotrichaceae(100);Merdibacter(100);	100.568	7.74774	1.33158	5.81846	5.9393e-09	3.39388e-07	caeca
Otu0091	Bacteria(100);Firmicutes(100);Clostridia(100);Clostridiales(100);Christensenellaceae(100);Christensenellaceae_R-7_group(100);	211.18	7.56818	1.29516	5.84343	5.11374e-09	3.39388e-07	caeca
Otu0114	Bacteria(100);Firmicutes(100);Clostridia(100);Clostridiales(100);Ruminococcaceae(100);Oscillibacter(100);	128.874	8.46314	1.46169	5.78996	7.0402e-09	3.5201e-07	caeca
Otu0124	Bacteria(100);Firmicutes(100);Clostridia(100);Clostridiales(100);Ruminococcaceae(100);Ruminococcaceae_UCG-004(98);	65.9596	7.05589	1.23581	5.70952	1.13293e-08	5.03526e-07	caeca
Otu0036	Bacteria(100);Bacteroidetes(100);Bacteroidia(100);Bacteroidales(100);Rikenellaceae(100);Alistipes(100);	1074.03	7.99956	1.40576	5.69058	1.26608e-08	5.06432e-07	caeca
Otu0069	Bacteria(100);Firmicutes(100);Clostridia(100);Clostridiales(100);Lachnospiraceae(100);Lachnospiraceae_unclassified(100);	177.726	6.51397	1.151	5.65941	1.51896e-08	5.52349e-07	caeca
Otu0045	Bacteria(100);Firmicutes(100);Clostridia(100);Clostridiales(100);Ruminococcaceae(100);DTU089(100);	277.051	7.49067	1.33429	5.61397	1.97731e-08	6.59103e-07	caeca
Otu0144	Bacteria(100);Firmicutes(100);Firmicutes_unclassified(99);Firmicutes_unclassified(99);Firmicutes_unclassified(99);Firmicutes_unclassified(99);	68.6331	7.47811	1.33929	5.58365	2.35519e-08	6.72911e-07	caeca
Otu0112	Bacteria(100);Firmicutes(100);Clostridia(100);Clostridiales(100);Lachnospiraceae(100);GCA-900066575(100);	90.7667	7.42125	1.32611	5.59626	2.19022e-08	6.72911e-07	caeca
Otu0021	Bacteria(100);Firmicutes(100);Clostridia(100);Clostridiales(100);Ruminococcaceae(100);Ruminiclostridium_5(100);	780.452	7.4002	1.33495	5.54342	2.96623e-08	7.90994e-07	caeca
Otu0072	Bacteria(100);Firmicutes(100);Clostridia(100);Clostridiales(100);Ruminococcaceae(100);Oscillibacter(100);	201.428	7.12213	1.2969	5.49166	3.98165e-08	9.36859e-07	caeca
Otu0056	Bacteria(100);Firmicutes(100);Clostridia(100);Clostridiales(100);Ruminococcaceae(100);Ruminococcaceae_unclassified(100);	231.959	7.02595	1.27937	5.49172	3.98048e-08	9.36859e-07	caeca
Otu0034	Bacteria(100);Firmicutes(100);Clostridia(100);Clostridiales(100);Clostridiales_vadinBB60_group(100);Clostridiales_vadinBB60_group_ge(100);	802.674	7.77322	1.4366	5.41083	6.27325e-08	1.36257e-06	caeca
Otu0025	Bacteria(100);Firmicutes(100);Clostridia(100);Clostridiales(100);Ruminococcaceae(100);Ruminococcaceae_unclassified(100);	937.378	6.71995	1.24323	5.40524	6.47223e-08	1.36257e-06	caeca
Otu0131	Bacteria(100);Firmicutes(100);Clostridia(100);Clostridiales(100);Lachnospiraceae(100);Shuttleworthia(98);	85.9269	6.77765	1.25859	5.3851	7.24045e-08	1.44809e-06	caeca
Otu0023	Bacteria(100);Firmicutes(100);Clostridia(100);Clostridiales(100);Ruminococcaceae(100);Butyricicoccus(100);	271.363	8.74492	1.6385	5.33714	9.44246e-08	1.76806e-06	caeca
Otu0153	Bacteria(100);Firmicutes(100);Clostridia(100);Clostridiales(100);Clostridiales_vadinBB60_group(100);Clostridiales_vadinBB60_group_ge(100);	71.5348	7.65205	1.4355	5.33059	9.78919e-08	1.76806e-06	caeca
Otu0065	Bacteria(100);Firmicutes(100);Clostridia(100);Clostridiales(100);Lachnospiraceae(100);Sellimonas(100);	112.29	6.26926	1.17761	5.32373	1.01663e-07	1.76806e-06	caeca
Otu0140	Bacteria(100);Firmicutes(100);Clostridia(100);Clostridiales(100);Lachnospiraceae(100);Lachnoclostridium(94);	58.0637	7.1687	1.35141	5.30461	1.12916e-07	1.80665e-06	caeca
Otu0054	Bacteria(100);Firmicutes(100);Clostridia(100);Clostridiales(100);Lachnospiraceae(100);Lachnospiraceae_unclassified(96);	150.213	5.83099	1.09782	5.31144	1.08761e-07	1.80665e-06	caeca
Otu0059	Bacteria(100);Firmicutes(100);Clostridia(100);Clostridiales(100);Ruminococcaceae(100);Ruminiclostridium_5(100);	135.173	6.60085	1.25712	5.25077	1.51467e-07	2.33026e-06	caeca
Otu0022	Bacteria(100);Firmicutes(100);Clostridia(100);Clostridiales(100);Ruminococcaceae(100);Ruminiclostridium_9(100);	646.669	7.03903	1.34475	5.23444	1.65488e-07	2.45167e-06	caeca
Otu0017	Bacteria(100);Firmicutes(100);Clostridia(100);Clostridiales(100);Ruminococcaceae(100);Faecalibacterium(100);	4142.54	6.78481	1.31028	5.17813	2.24124e-07	3.20176e-06	caeca
Otu0040	Bacteria(100);Firmicutes(100);Clostridia(100);Clostridiales(100);Lachnospiraceae(100);Lachnoclostridium(96);	287.062	6.17206	1.19503	5.16478	2.40724e-07	3.32033e-06	caeca
Otu0127	Bacteria(100);Firmicutes(100);Clostridia(100);Clostridiales(100);Lachnospiraceae(100);Lachnospiraceae_unclassified(100);	71.6316	6.88543	1.33773	5.14711	2.64536e-07	3.52715e-06	caeca
Otu0044	Bacteria(100);Firmicutes(100);Clostridia(100);Clostridiales(100);Lachnospiraceae(100);Tyzzerella(100);	150.161	7.77808	1.51298	5.14089	2.73439e-07	3.52825e-06	caeca
Otu0010	Bacteria(100);Firmicutes(100);Clostridia(100);Clostridiales(100);Lachnospiraceae(100);Lachnospiraceae_unclassified(100);	390.942	6.05678	1.19031	5.08841	3.61079e-07	4.51349e-06	caeca
Otu0158	Bacteria(100);Firmicutes(100);Clostridia(100);Clostridiales(100);Christensenellaceae(100);Christensenellaceae_R-7_group(100);	73.5296	8.18932	1.62226	5.0481	4.46221e-07	5.40874e-06	caeca
Otu0062	Bacteria(100);Firmicutes(100);Clostridia(100);Clostridiales(100);Lachnospiraceae(100);Lachnospiraceae_unclassified(100);	156.618	6.14494	1.22393	5.02065	5.14968e-07	6.05845e-06	caeca
Otu0073	Bacteria(100);Firmicutes(100);Clostridia(100);Clostridiales(100);Ruminococcaceae(100);Ruminococcaceae_unclassified(100);	162.039	6.39299	1.27635	5.00881	5.47676e-07	6.25915e-06	caeca
Otu0103	Bacteria(100);Firmicutes(100);Clostridia(100);Clostridiales(100);Ruminococcaceae(100);Subdoligranulum(99);	22.1801	6.74964	1.35646	4.97593	6.49353e-07	7.21503e-06	caeca
Otu0126	Bacteria(100);Firmicutes(100);Clostridia(100);Clostridiales(100);Defluviitaleaceae(100);Defluviitaleaceae_UCG-011(100);	104.248	7.54652	1.52593	4.94551	7.59431e-07	7.78904e-06	caeca
Otu0099	Bacteria(100);Firmicutes(100);Clostridia(100);Clostridiales(100);Clostridiales_vadinBB60_group(100);Clostridiales_vadinBB60_group_ge(100);	160.971	7.08106	1.43097	4.94842	7.48172e-07	7.78904e-06	caeca
Otu0048	Bacteria(100);Firmicutes(100);Clostridia(100);Clostridiales(100);Lachnospiraceae(100);Lachnospiraceae_unclassified(100);	206.144	5.92262	1.19633	4.95067	7.39582e-07	7.78904e-06	caeca
Otu0184	Bacteria(100);Firmicutes(100);Clostridia(100);Clostridiales(100);Ruminococcaceae(100);Ruminococcaceae_unclassified(100);	29.0286	6.68185	1.35855	4.91835	8.72764e-07	8.72764e-06	caeca
Otu0183	Bacteria(100);Bacteroidetes(100);Bacteroidia(100);Bacteroidales(100);Rikenellaceae(100);Alistipes(100);	41.9435	7.37405	1.50788	4.89033	1.00665e-06	9.82098e-06	caeca
Otu0079	Bacteria(100);Firmicutes(100);Clostridia(100);Clostridiales(100);Ruminococcaceae(100);Ruminococcaceae_unclassified(100);	83.4729	6.73433	1.38	4.87994	1.06118e-06	9.87148e-06	caeca
Otu0035	Bacteria(100);Firmicutes(100);Clostridia(100);Clostridiales(100);Lachnospiraceae(100);Lachnospiraceae_unclassified(100);	805.072	6.15913	1.26208	4.88014	1.06013e-06	9.87148e-06	caeca
Otu0013	Bacteria(100);Actinobacteria(100);Actinobacteria(100);Bifidobacteriales(100);Bifidobacteriaceae(100);Bifidobacterium(100);	2452.26	5.54467	1.13779	4.87321	1.09797e-06	9.98156e-06	caeca
Otu0026	Bacteria(100);Firmicutes(100);Clostridia(100);Clostridiales(100);Lachnospiraceae(100);Lachnospiraceae_unclassified(100);	158.509	5.99478	1.23287	4.86244	1.15946e-06	1.03063e-05	caeca
Otu0162	Bacteria(100);Firmicutes(100);Clostridia(100);Clostridiales(100);Ruminococcaceae(100);Flavonifractor(99);	60.6545	7.48157	1.54356	4.84696	1.25368e-06	1.09016e-05	caeca
Otu0116	Bacteria(100);Firmicutes(100);Bacilli(100);Bacillales(99);Bacillales_unclassified(99);Bacillales_unclassified(99);	147.639	8.19385	1.69384	4.83743	1.3153e-06	1.1194e-05	caeca
Otu0128	Bacteria(100);Firmicutes(100);Clostridia(100);Clostridiales(100);Clostridiales_vadinBB60_group(100);Clostridiales_vadinBB60_group_ge(100);	127.317	8.11424	1.68402	4.81836	1.44741e-06	1.20617e-05	caeca
Otu0194	Bacteria(100);Firmicutes(100);Clostridia(100);Clostridiales(100);Clostridiales_vadinBB60_group(100);Clostridiales_vadinBB60_group_ge(100);	28.1711	6.97039	1.45058	4.80524	1.54568e-06	1.26178e-05	caeca
Otu0151	Bacteria(100);Firmicutes(100);Clostridia(100);Clostridiales(100);Clostridiales_vadinBB60_group(100);Clostridiales_vadinBB60_group_ge(100);	62.1484	8.11965	1.69565	4.78851	1.68028e-06	1.31787e-05	caeca
Otu0130	Bacteria(100);Firmicutes(100);Clostridia(100);Clostridiales(100);Ruminococcaceae(100);Ruminococcaceae_unclassified(85);	93.1527	6.35197	1.32564	4.79163	1.6543e-06	1.31787e-05	caeca
Otu0014	Bacteria(100);Firmicutes(100);Clostridia(100);Clostridiales(100);Lachnospiraceae(100);Lachnospiraceae_unclassified(100);	1687.16	6.10137	1.27976	4.76758	1.86454e-06	1.43427e-05	caeca
Otu0201	Bacteria(100);Firmicutes(100);Clostridia(100);Clostridiales(100);Ruminococcaceae(100);Faecalibacterium(70);	33.3871	7.91376	1.67378	4.72809	2.26646e-06	1.67886e-05	caeca
Otu0018	Bacteria(100);Firmicutes(100);Clostridia(100);Clostridiales(100);Lachnospiraceae(100);Lachnospiraceae_unclassified(100);	3089.9	5.89513	1.24633	4.72999	2.24534e-06	1.67886e-05	caeca
Otu0102	Bacteria(100);Firmicutes(100);Clostridia(100);Clostridiales(100);Ruminococcaceae(100);uncultured(97);	94.8742	6.60506	1.41529	4.66695	3.0571e-06	2.22335e-05	caeca
Otu0106	Bacteria(100);Firmicutes(100);Clostridia(100);Clostridiales(100);Ruminococcaceae(100);Ruminiclostridium_5(98);	86.8951	6.79343	1.45757	4.66078	3.15018e-06	2.25013e-05	caeca
Otu0120	Bacteria(100);Firmicutes(100);Clostridia(100);Clostridiales(100);Ruminococcaceae(100);Ruminococcaceae_unclassified(100);	66.0821	7.18394	1.54644	4.64547	3.3931e-06	2.38112e-05	caeca
Otu0058	Bacteria(100);Firmicutes(100);Clostridia(100);Clostridiales(100);Ruminococcaceae(100);Ruminococcaceae_unclassified(100);	538.698	7.21113	1.55767	4.62944	3.66657e-06	2.52867e-05	caeca
Otu0024	Bacteria(100);Firmicutes(100);Clostridia(100);Clostridiales(100);Lachnospiraceae(100);Lachnospiraceae_unclassified(100);	304.798	6.29116	1.36167	4.62017	3.83419e-06	2.59945e-05	caeca
Otu0133	Bacteria(100);Firmicutes(100);Clostridia(100);Clostridiales(100);Ruminococcaceae(100);Ruminococcaceae_unclassified(100);	82.4432	7.17936	1.55528	4.61613	3.90966e-06	2.60644e-05	caeca
Otu0215	Bacteria(100);Firmicutes(100);Clostridia(100);Clostridiales(100);Lachnospiraceae(100);Lachnospiraceae_unclassified(100);	27.5725	7.06651	1.53789	4.59494	4.32882e-06	2.81822e-05	caeca
Otu0067	Bacteria(100);Firmicutes(100);Clostridia(100);Clostridiales(100);Ruminococcaceae(100);Ruminococcaceae_unclassified(100);	118.496	6.48322	1.41153	4.59305	4.36824e-06	2.81822e-05	caeca
Otu0108	Bacteria(100);Firmicutes(100);Clostridia(100);Clostridiales(100);Ruminococcaceae(100);Ruminococcaceae_unclassified(100);	145.701	7.48105	1.63866	4.56533	4.98702e-06	3.16636e-05	caeca
Otu0188	Bacteria(100);Firmicutes(100);Clostridia(100);Clostridiales(100);Clostridiales_vadinBB60_group(100);Clostridiales_vadinBB60_group_ge(100);	51.4651	9.66144	2.12828	4.53956	5.63712e-06	3.51232e-05	caeca
Otu0095	Bacteria(100);Firmicutes(100);Clostridia(100);Clostridiales(100);Ruminococcaceae(100);Ruminococcaceae_unclassified(94);	90.0629	7.18762	1.58424	4.53694	5.70753e-06	3.51232e-05	caeca
Otu0169	Bacteria(100);Firmicutes(100);Clostridia(100);Clostridiales(100);Ruminococcaceae(100);Ruminococcaceae_UCG-014(100);	35.0056	6.85605	1.51316	4.53095	5.8718e-06	3.55867e-05	caeca
Otu0043	Bacteria(100);Firmicutes(100);Clostridia(100);Clostridiales(100);Lachnospiraceae(100);Blautia(96);	589.595	5.64925	1.25102	4.51573	6.31003e-06	3.76718e-05	caeca
Otu0019	Bacteria(100);Firmicutes(100);Clostridia(100);Clostridiales(100);Lachnospiraceae(100);Lachnoclostridium(96);	44.4258	6.16971	1.38024	4.47004	7.82065e-06	4.60038e-05	caeca
Otu0172	Bacteria(100);Firmicutes(100);Erysipelotrichia(96);Erysipelotrichales(96);Erysipelotrichaceae(96);Erysipelotrichaceae_unclassified(96);	62.9174	9.4802	2.13352	4.44346	8.8522e-06	5.13171e-05	caeca
Otu0052	Bacteria(100);Firmicutes(100);Clostridia(100);Clostridiales(100);Lachnospiraceae(100);Eisenbergiella(97);	221.187	6.17099	1.39094	4.43657	9.14017e-06	5.22296e-05	caeca
Otu0090	Bacteria(100);Firmicutes(100);Clostridia(100);Clostridiales(100);Ruminococcaceae(100);Ruminococcaceae_UCG-005(100);	312.007	8.56243	1.93519	4.42461	9.66187e-06	5.44331e-05	caeca
Otu0115	Bacteria(100);Firmicutes(100);Clostridia(100);Clostridiales(100);Ruminococcaceae(100);Ruminococcaceae_UCG-014(100);	115.66	8.57238	1.94889	4.39859	1.08956e-05	6.05312e-05	caeca
Otu0148	Bacteria(100);Firmicutes(100);Clostridia(100);Clostridiales(100);Clostridiales_unclassified(100);Clostridiales_unclassified(100);	81.6099	6.47015	1.47415	4.38908	1.13834e-05	6.23745e-05	caeca
Otu0272	Bacteria(100);Actinobacteria(100);Coriobacteriia(100);Coriobacteriales(100);Eggerthellaceae(100);Eggerthellaceae_unclassified(100);	14.2094	8.42757	1.92688	4.37368	1.22171e-05	6.56967e-05	caeca
Otu0071	Bacteria(100);Firmicutes(100);Clostridia(100);Clostridiales(100);Clostridiales_vadinBB60_group(100);Clostridiales_vadinBB60_group_ge(100);	41.5438	6.79528	1.55441	4.37161	1.23334e-05	6.56967e-05	caeca
Otu0009	Bacteria(100);Firmicutes(100);Clostridia(100);Clostridiales(100);Peptostreptococcaceae(100);Romboutsia(100);	1308.17	5.3376	1.2217	4.36899	1.24824e-05	6.56967e-05	caeca
Otu0064	Bacteria(100);Firmicutes(100);Clostridia(100);Clostridiales(100);Lachnospiraceae(100);Blautia(96);	290.075	5.49692	1.26215	4.3552	1.32945e-05	6.90625e-05	caeca
Otu0182	Bacteria(100);Firmicutes(100);Clostridia(100);Clostridiales(100);Family_XIII(100);Family_XIII_unclassified(96);	40.6281	7.03345	1.63456	4.30295	1.68539e-05	8.64301e-05	caeca
Otu0047	Bacteria(100);Firmicutes(100);Clostridia(100);Clostridiales(100);Lachnospiraceae(100);Lachnospiraceae_unclassified(100);	119.97	5.33	1.24434	4.28339	1.84067e-05	9.31986e-05	caeca
Otu0163	Bacteria(100);Proteobacteria(100);Gammaproteobacteria(100);Enterobacteriales(100);Enterobacteriaceae(100);Enterobacteriaceae_unclassified(100);	14.3917	6.98867	1.63346	4.27845	1.88201e-05	9.41003e-05	caeca
Otu0196	Bacteria(100);Firmicutes(100);Clostridia(100);Clostridiales(100);Ruminococcaceae(100);Ruminiclostridium_5(100);	32.8392	8.09168	1.89936	4.26021	2.04231e-05	0.000100855	caeca
Otu0228	Bacteria(100);Firmicutes(100);Clostridia(100);Clostridiales(100);Ruminococcaceae(100);Ruminococcaceae_unclassified(100);	23.4364	7.24376	1.70219	4.25556	2.08526e-05	0.00010172	caeca
Otu0051	Bacteria(100);Firmicutes(100);Clostridia(100);Clostridiales(100);Lachnospiraceae(99);Lachnospiraceae_unclassified(99);	604.497	6.05306	1.42888	4.23623	2.273e-05	0.000109542	caeca
Otu0185	Bacteria(100);Firmicutes(100);Clostridia(100);Clostridiales(100);Lachnospiraceae(100);Tyzzerella(98);	37.663	6.944	1.64237	4.22803	2.35745e-05	0.000111755	caeca
Otu0146	Bacteria(100);Firmicutes(100);Clostridia(100);Clostridiales(100);Lachnospiraceae(100);Lachnospiraceae_unclassified(100);	31.773	6.29112	1.48854	4.22638	2.3748e-05	0.000111755	caeca
Otu0139	Bacteria(100);Firmicutes(100);Clostridia(100);Clostridiales(100);Ruminococcaceae(100);Ruminococcaceae_UCG-014(100);	65.0531	7.00111	1.66328	4.20921	2.56268e-05	0.000119194	caeca
Otu0233	Bacteria(100);Firmicutes(100);Clostridia(100);Clostridiales(100);Lachnospiraceae(100);Lachnospiraceae_unclassified(99);	17.5809	8.35212	1.99989	4.17629	2.96297e-05	0.000136229	caeca
Otu0092	Bacteria(100);Firmicutes(100);Clostridia(100);Clostridiales(100);Ruminococcaceae(100);Ruminococcaceae_unclassified(100);	11.4601	8.80905	2.11987	4.15547	3.24624e-05	0.000147556	caeca
Otu0176	Bacteria(100);Firmicutes(100);Clostridia(100);Clostridiales(100);Ruminococcaceae(100);Ruminococcaceae_unclassified(100);	40.082	6.10522	1.47465	4.14013	3.47116e-05	0.000156007	caeca
Otu0253	Bacteria(100);Firmicutes(100);Clostridia(100);Clostridiales(100);Lachnospiraceae(100);Lachnospiraceae_unclassified(98);	11.8556	5.78737	1.40449	4.12062	3.77855e-05	0.000167935	caeca
Otu0238	Bacteria(100);Firmicutes(100);Clostridia(100);Clostridiales(100);Lachnospiraceae(100);Lachnospiraceae_unclassified(100);	30.9408	8.01384	1.94702	4.11596	3.85574e-05	0.000169483	caeca
Otu0121	Bacteria(100);Firmicutes(100);Clostridia(100);Clostridiales(100);Ruminococcaceae(100);Ruminococcaceae_UCG-014(100);	141.988	9.22211	2.25354	4.09229	4.2714e-05	0.000185713	caeca
Otu0020	Bacteria(100);Firmicutes(100);Clostridia(100);Clostridiales(100);Lachnospiraceae(100);Anaerostipes(100);	500.175	5.94426	1.46645	4.05349	5.04587e-05	0.000217026	caeca
Otu0189	Bacteria(100);Firmicutes(100);Clostridia(100);Clostridiales(100);Lachnospiraceae(100);Lachnospiraceae_unclassified(100);	22.2603	6.32018	1.57475	4.01346	5.98347e-05	0.000254616	caeca
Otu0186	Bacteria(100);Firmicutes(100);Clostridia(100);Clostridiales(100);Ruminococcaceae(100);Ruminococcaceae_UCG-013(96);	35.8903	5.42351	1.35412	4.00519	6.19678e-05	0.000260917	caeca
Otu0317	Bacteria(100);Actinobacteria(100);Coriobacteriia(100);Coriobacteriales(100);Eggerthellaceae(100);Eggerthellaceae_unclassified(91);	10.2899	7.88421	1.97185	3.99839	6.37754e-05	0.000265731	caeca
Otu0100	Bacteria(100);Firmicutes(100);Clostridia(100);Clostridiales(100);Clostridiales_vadinBB60_group(100);Clostridiales_vadinBB60_group_ge(100);	107.587	6.56471	1.64484	3.99108	6.5772e-05	0.000271225	caeca
Otu0331	Bacteria(100);Firmicutes(100);Clostridia(100);Clostridiales(100);Ruminococcaceae(100);Ruminococcaceae_unclassified(100);	12.1501	7.45332	1.87575	3.9735	7.08227e-05	0.000289072	caeca
Otu0161	Bacteria(100);Firmicutes(100);Clostridia(100);Clostridiales(100);Ruminococcaceae(100);Ruminococcaceae_unclassified(100);	19.8092	5.71352	1.43881	3.97101	7.157e-05	0.000289172	caeca
Otu0241	Bacteria(100);Firmicutes(100);Clostridia(100);Clostridiales(100);Family_XIII(100);Family_XIII_unclassified(100);	21.0638	6.79365	1.72078	3.94801	7.88041e-05	0.000315217	caeca
Otu0154	Bacteria(100);Firmicutes(100);Clostridia(100);Clostridiales(100);Ruminococcaceae(100);Ruminococcaceae_UCG-014(100);	31.4846	9.32701	2.37437	3.9282	8.55839e-05	0.000338946	caeca
Otu0225	Bacteria(100);Firmicutes(100);Clostridia(100);Clostridiales(100);Ruminococcaceae(100);GCA-900066225(98);	25.6543	7.02624	1.79542	3.91343	9.09942e-05	0.00035684	caeca
Otu0208	Bacteria(100);Firmicutes(100);Clostridia(100);Clostridiales(100);Lachnospiraceae(100);Tyzzerella_3(100);	15.1742	7.59064	1.94668	3.89927	9.64814e-05	0.000374685	caeca
Otu0374	Bacteria(100);Firmicutes(100);Clostridia(100);Clostridiales(100);Ruminococcaceae(100);Ruminococcaceae_unclassified(100);	6.6823	7.37556	1.89606	3.88993	0.000100273	0.000383702	caeca
Otu0141	Bacteria(100);Firmicutes(100);Clostridia(100);Clostridiales(100);Ruminococcaceae(100);Ruminococcaceae_unclassified(100);	59.8059	5.66632	1.45707	3.88885	0.000100722	0.000383702	caeca
Otu0125	Bacteria(100);Firmicutes(100);Clostridia(100);Clostridiales(100);Ruminococcaceae(100);Ruminococcaceae_UCG-014(100);	117.566	8.18218	2.1071	3.88314	0.000103116	0.000385481	caeca
Otu0173	Bacteria(100);Firmicutes(100);Clostridia(100);Clostridiales(100);Ruminococcaceae(100);Ruminococcaceae_unclassified(100);	23.6479	6.86369	1.76697	3.88444	0.000102564	0.000385481	caeca
Otu0212	Bacteria(100);Firmicutes(100);Clostridia(100);Clostridiales(100);Ruminococcaceae(100);Ruminococcaceae_unclassified(98);	10.8873	6.45013	1.66595	3.87174	0.000108062	0.000400228	caeca
Otu0296	Bacteria(100);Firmicutes(100);Clostridia(100);Clostridiales(100);Clostridiales_vadinBB60_group(100);Clostridiales_vadinBB60_group_ge(100);	11.3568	8.07099	2.10124	3.84105	0.000122508	0.000441471	caeca
Otu0063	Bacteria(100);Firmicutes(100);Clostridia(100);Clostridiales(100);Ruminococcaceae(100);Ruminococcaceae_UCG-014(100);	76.1936	7.60222	1.97817	3.84305	0.000121514	0.000441471	caeca
Otu0171	Bacteria(100);Tenericutes(100);Mollicutes(100);Mollicutes_RF39(100);Mollicutes_RF39_fa(100);Mollicutes_RF39_ge(100);	41.471	7.06836	1.83996	3.84159	0.000122239	0.000441471	caeca
Otu0123	Bacteria(100);Firmicutes(100);Clostridia(100);Clostridiales(100);Lachnospiraceae(100);Lachnospiraceae_unclassified(100);	14.3813	6.81114	1.7954	3.79366	0.000148441	0.000530145	caeca
Otu0276	Bacteria(100);Firmicutes(100);Clostridia(100);Clostridiales(100);Christensenellaceae(100);Christensenellaceae_R-7_group(100);	15.2341	6.55575	1.73213	3.7848	0.00015383	0.000544531	caeca
Otu0218	Bacteria(100);Firmicutes(100);Clostridia(100);Clostridiales(100);Family_XIII(100);Family_XIII_UCG-001(100);	20.2493	7.01311	1.85887	3.77278	0.000161439	0.000561525	caeca
Otu0042	Bacteria(100);Firmicutes(100);Erysipelotrichia(100);Erysipelotrichales(100);Erysipelotrichaceae(100);Erysipelotrichaceae_unclassified(100);	101.842	6.6597	1.7644	3.77449	0.000160333	0.000561525	caeca
Otu0328	Bacteria(100);Firmicutes(100);Clostridia(100);Clostridiales(100);Lachnospiraceae(100);Lachnospiraceae_unclassified(100);	7.34847	6.44538	1.71395	3.76055	0.000169543	0.000584632	caeca
Otu0132	Bacteria(100);Tenericutes(100);Mollicutes(100);Mollicutes_RF39(100);Mollicutes_RF39_fa(100);Mollicutes_RF39_ge(100);	77.6447	7.52241	2.01294	3.73704	0.000186201	0.000636585	caeca
Otu0177	Bacteria(100);Firmicutes(100);Clostridia(100);Clostridiales(100);Ruminococcaceae(100);Ruminococcaceae_unclassified(100);	58.4931	6.35227	1.70516	3.72532	0.000195068	0.000661247	caeca
Otu0214	Bacteria(100);Firmicutes(100);Clostridia(100);Clostridiales(100);Clostridiales_vadinBB60_group(100);Clostridiales_vadinBB60_group_ge(100);	36.0792	7.20141	1.95302	3.68733	0.000226622	0.000754627	caeca
Otu0135	Bacteria(100);Firmicutes(100);Clostridia(100);Clostridiales(100);Ruminococcaceae(100);Ruminiclostridium_5(100);	32.4481	6.06304	1.64512	3.68548	0.000228275	0.000754627	caeca
Otu0295	Bacteria(100);Firmicutes(100);Clostridia(100);Clostridiales(100);Ruminococcaceae(100);Ruminococcaceae_unclassified(100);	12.4922	5.82228	1.57933	3.68656	0.000227305	0.000754627	caeca
Otu0261	Bacteria(100);Firmicutes(100);Clostridia(100);Clostridiales(100);Family_XIII(100);Family_XIII_unclassified(100);	13.0657	7.59988	2.07019	3.67111	0.000241503	0.000785377	caeca
Otu0221	Bacteria(100);Firmicutes(100);Clostridia(100);Clostridiales(100);Ruminococcaceae(100);Ruminiclostridium_5(100);	20.0681	6.27514	1.70913	3.67154	0.00024109	0.000785377	caeca
Otu0170	Bacteria(100);Firmicutes(100);Clostridia(100);Clostridiales(100);Ruminococcaceae(100);Ruminococcaceae_UCG-014(100);	60.3172	6.54259	1.79953	3.63572	0.000277208	0.000894218	caeca
Otu0397	Bacteria(100);Actinobacteria(100);Coriobacteriia(100);Coriobacteriales(100);Eggerthellaceae(100);Gordonibacter(100);	5.41783	7.70589	2.12388	3.62822	0.000285382	0.000913223	caeca
Otu0191	Bacteria(100);Firmicutes(100);Clostridia(100);Clostridiales(100);Ruminococcaceae(100);Ruminococcaceae_ge(100);	24.8912	5.9881	1.65343	3.62162	0.000292765	0.000929413	caeca
Otu0268	Bacteria(100);Firmicutes(100);Firmicutes_unclassified(100);Firmicutes_unclassified(100);Firmicutes_unclassified(100);Firmicutes_unclassified(100);	17.1403	5.78932	1.60433	3.60856	0.000307898	0.000969756	caeca
Otu0175	Bacteria(100);Firmicutes(100);Clostridia(100);Clostridiales(100);Lachnospiraceae(100);Lachnospiraceae_unclassified(100);	43.6065	5.72645	1.6002	3.57858	0.000345461	0.00107957	caeca
Otu0077	Bacteria(100);Firmicutes(100);Clostridia(100);Clostridiales(100);Lachnospiraceae(100);Lachnospiraceae_unclassified(100);	4.77954	6.71697	1.90614	3.52385	0.000425321	0.00131882	caeca
Otu0375	Bacteria(100);Firmicutes(100);Clostridia(100);Clostridiales(100);Ruminococcaceae(100);Ruminiclostridium_9(99);	8.36467	8.16787	2.3317	3.50297	0.000460103	0.0014157	caeca
Otu0192	Bacteria(100);Firmicutes(100);Clostridia(100);Clostridiales(100);Ruminococcaceae(100);Ruminococcaceae_ge(100);	14.7296	6.04249	1.74466	3.46341	0.000533378	0.00162863	caeca
Otu0508	Bacteria(100);Firmicutes(100);Clostridia(100);Clostridiales(100);Clostridiales_vadinBB60_group(100);Clostridiales_vadinBB60_group_ge(100);	4.07646	7.25818	2.10073	3.45508	0.000550127	0.00166705	caeca
Otu0362	Bacteria(100);Firmicutes(100);Clostridia(100);Clostridiales(100);Ruminococcaceae(100);Ruminococcaceae_unclassified(100);	10.0973	8.05589	2.34195	3.43982	0.000582095	0.00175066	caeca
Otu0320	Bacteria(100);Firmicutes(100);Clostridia(100);Clostridiales(100);Ruminococcaceae(100);Ruminococcaceae_unclassified(100);	4.95383	7.13055	2.08336	3.42262	0.000620213	0.00185138	caeca
Otu0299	Bacteria(100);Firmicutes(100);Clostridia(100);Clostridiales(100);Ruminococcaceae(100);Anaerotruncus(98);	9.83565	5.65118	1.66874	3.3865	0.000707903	0.00209749	caeca
Otu0234	Bacteria(100);Firmicutes(100);Clostridia(100);Clostridiales(100);Ruminococcaceae(100);Ruminococcaceae_UCG-009(100);	15.9975	5.10323	1.52534	3.34563	0.000820947	0.00241455	caeca
Otu0137	Bacteria(100);Firmicutes(100);Clostridia(100);Clostridiales(100);Ruminococcaceae(100);Ruminococcaceae_UCG-014(100);	78.0474	8.45151	2.54226	3.32441	0.000886068	0.00258706	caeca
Otu0178	Bacteria(100);Firmicutes(100);Clostridia(100);Clostridiales(100);Christensenellaceae(100);Christensenellaceae_R-7_group(100);	74.7035	10.536	3.21334	3.27884	0.00104235	0.00302131	caeca
Otu0089	Bacteria(100);Firmicutes(100);Clostridia(100);Clostridiales(100);Ruminococcaceae(100);Ruminococcaceae_UCG-014(100);	55.9932	8.01274	2.44776	3.27351	0.00106222	0.00305676	caeca
Otu0325	Bacteria(100);Firmicutes(100);Clostridia(100);Clostridiales(100);Lachnospiraceae(100);Lachnospiraceae_unclassified(100);	9.8227	6.16016	1.94041	3.17466	0.00150011	0.00425562	caeca
Otu0217	Bacteria(100);Tenericutes(100);Mollicutes(100);Mollicutes_RF39(100);Mollicutes_RF39_fa(100);Mollicutes_RF39_ge(100);	37.7057	7.75526	2.45031	3.165	0.00155081	0.00436848	caeca
Otu0279	Bacteria(100);Firmicutes(100);Clostridia(100);Clostridiales(100);Ruminococcaceae(100);Ruminococcaceae_unclassified(100);	14.8422	6.54713	2.09599	3.12364	0.00178628	0.00499658	caeca
Otu0348	Bacteria(100);Firmicutes(100);Clostridia(100);Clostridiales(100);Lachnospiraceae(100);Lachnospiraceae_unclassified(100);	5.29214	6.25921	2.0188	3.10046	0.00193223	0.00536731	caeca
Otu0179	Bacteria(100);Firmicutes(100);Clostridia(100);Clostridiales(100);Lachnospiraceae(100);Lachnoclostridium(97);	7.25501	6.30936	2.04255	3.08896	0.00200855	0.00554083	caeca
Otu0291	Bacteria(100);Firmicutes(100);Clostridia(100);Clostridiales(100);Ruminococcaceae(100);Ruminococcaceae_unclassified(100);	14.5736	7.42609	2.42288	3.06499	0.00217679	0.00592325	caeca
Otu0477	Bacteria(100);Firmicutes(100);Clostridia(100);Clostridiales(100);Ruminococcaceae(98);Ruminococcaceae_unclassified(98);	4.80759	6.35738	2.07328	3.06634	0.00216697	0.00592325	caeca
Otu0190	Bacteria(100);Firmicutes(100);Clostridia(100);Clostridiales(100);Ruminococcaceae(100);Ruminococcaceae_ge(100);	33.0941	6.42041	2.09858	3.05941	0.00221775	0.0059537	caeca
Otu0129	Bacteria(100);Firmicutes(100);Clostridia(100);Clostridiales(100);Lachnospiraceae(100);Lachnospiraceae_unclassified(100);	28.5937	4.38514	1.43292	3.06028	0.00221132	0.0059537	caeca
Otu0316	Bacteria(100);Firmicutes(100);Clostridia(100);Clostridiales(100);Ruminococcaceae(100);Negativibacillus(100);	5.91463	6.39184	2.09633	3.04906	0.0022956	0.0061216	caeca
Otu0074	Bacteria(100);Bacteria_unclassified(100);Bacteria_unclassified(100);Bacteria_unclassified(100);Bacteria_unclassified(100);Bacteria_unclassified(100);	8.94942	8.11292	2.69631	3.0089	0.00262197	0.00692993	caeca
Otu0474	Bacteria(100);Firmicutes(100);Clostridia(100);Clostridiales(100);Ruminococcaceae(100);Faecalibacterium(54);	4.53454	7.47126	2.48415	3.00758	0.00263337	0.00692993	caeca
Otu0138	Bacteria(100);Firmicutes(100);Clostridia(100);Clostridiales(100);Ruminococcaceae(100);Ruminococcaceae_UCG-014(100);	80.9376	6.88148	2.30562	2.98466	0.00283896	0.00742212	caeca
Otu0324	Bacteria(100);Firmicutes(100);Clostridia(100);Clostridiales(100);Ruminococcaceae(100);Ruminococcaceae_UCG-014(100);	7.69931	6.022	2.03334	2.96162	0.0030602	0.00794858	caeca
Otu0155	Bacteria(100);Firmicutes(100);Clostridia(100);Clostridiales(100);Lachnospiraceae(100);Blautia(97);	56.5805	4.65262	1.57547	2.95317	0.00314531	0.00811694	caeca
Otu0351	Bacteria(100);Firmicutes(100);Clostridia(100);Clostridiales(100);Clostridiales_vadinBB60_group(100);Clostridiales_vadinBB60_group_ge(100);	5.48228	5.41779	1.86541	2.90434	0.00368029	0.00938399	caeca
Otu0098	Bacteria(100);Firmicutes(100);Clostridia(100);Clostridiales(100);Lachnospiraceae(100);Lachnospiraceae_unclassified(100);	6.17076	5.1808	1.78397	2.90409	0.00368322	0.00938399	caeca
Otu0484	Bacteria(100);Firmicutes(100);Clostridia(100);Clostridiales(100);Lachnospiraceae(100);Lachnospiraceae_unclassified(100);	2.97426	6.55646	2.28007	2.87555	0.00403329	0.0102109	caeca
Otu0206	Bacteria(100);Firmicutes(100);Clostridia(100);Clostridiales(100);Lachnospiraceae(100);Lachnospiraceae_unclassified(100);	18.2123	6.29844	2.19611	2.868	0.00413075	0.0103918	caeca
Otu0342	Bacteria(100);Firmicutes(100);Clostridia(100);Clostridiales(100);Ruminococcaceae(100);uncultured(99);	3.45195	5.53081	1.96285	2.81775	0.00483619	0.0120905	caeca
Otu0414	Bacteria(100);Firmicutes(100);Bacilli(100);Bacillales(82);Bacillales_unclassified(82);Bacillales_unclassified(82);	4.94836	7.04905	2.50705	2.81169	0.00492812	0.0122438	caeca
Otu0181	Bacteria(100);Firmicutes(100);Clostridia(100);Clostridiales(100);Ruminococcaceae(100);Ruminococcaceae_UCG-010(100);	51.886	7.78227	2.77236	2.80709	0.0049991	0.0123434	caeca
Otu0166	Bacteria(100);Firmicutes(100);Clostridia(100);Clostridiales(100);Ruminococcaceae(100);Negativibacillus(100);	10.7774	8.75644	3.13276	2.79512	0.00518811	0.0127316	caeca
Otu0160	Bacteria(100);Firmicutes(100);Clostridia(100);Clostridiales(100);Ruminococcaceae(100);Ruminococcaceae_unclassified(100);	76.9828	9.09884	3.26902	2.78336	0.00537997	0.0130572	caeca
Otu0448	Bacteria(100);Firmicutes(100);Clostridia(100);Clostridiales(100);Ruminococcaceae(100);Ruminiclostridium_5(94);	4.80769	6.31173	2.26797	2.78299	0.00538611	0.0130572	caeca
Otu0361	Bacteria(100);Firmicutes(100);Clostridia(100);Clostridiales(100);Clostridiales_vadinBB60_group(83);Clostridiales_vadinBB60_group_ge(83);	3.52651	6.93475	2.49952	2.77444	0.0055297	0.0132448	caeca
Otu0076	Bacteria(100);Firmicutes(100);Clostridia(100);Clostridiales(100);Ruminococcaceae(100);Ruminococcaceae_unclassified(100);	8.39477	8.54933	3.08705	2.76941	0.00561571	0.0133707	caeca
Otu0511	Bacteria(100);Firmicutes(100);Clostridia(100);Clostridiales(100);Clostridiales_vadinBB60_group(98);Clostridiales_vadinBB60_group_ge(98);	5.02959	7.28805	2.63998	2.76065	0.00576869	0.013551	caeca
Otu0483	Bacteria(100);Firmicutes(100);Clostridia(100);Clostridiales(100);Ruminococcaceae(100);Faecalibacterium(73);	4.39099	7.15588	2.59396	2.75867	0.00580374	0.013551	caeca
Otu0606	Bacteria(100);Bacteria_unclassified(100);Bacteria_unclassified(100);Bacteria_unclassified(100);Bacteria_unclassified(100);Bacteria_unclassified(100);	3.14941	6.96047	2.52373	2.75801	0.00581542	0.013551	caeca
Otu0202	Bacteria(100);Firmicutes(100);Clostridia(100);Clostridiales(100);Lachnospiraceae(100);Lachnospiraceae_unclassified(100);	21.8866	4.81864	1.74755	2.75737	0.00582693	0.013551	caeca
Otu0050	Bacteria(100);Firmicutes(100);Clostridia(100);Clostridiales(100);Ruminococcaceae(100);Ruminococcaceae_unclassified(100);	6.67078	5.84542	2.12895	2.74568	0.00603848	0.0139618	caeca
Otu0613	Bacteria(100);Firmicutes(100);Clostridia(100);Clostridiales(100);Ruminococcaceae(100);Ruminococcaceae_unclassified(100);	2.90354	6.37188	2.33277	2.73147	0.00630534	0.014495	caeca
Otu0473	Bacteria(100);Firmicutes(100);Clostridia(100);Clostridiales(100);Ruminococcaceae(100);Ruminococcaceae_unclassified(70);	3.12848	5.79148	2.13511	2.7125	0.00667775	0.0152634	caeca
Otu0359	Bacteria(100);Firmicutes(100);Clostridia(100);Clostridiales(100);Lachnospiraceae(100);Lachnospiraceae_unclassified(100);	6.23673	5.21257	1.93829	2.68926	0.00716101	0.016275	caeca
Otu0293	Bacteria(100);Firmicutes(100);Clostridia(100);Clostridiales(100);Ruminococcaceae(100);Ruminococcaceae_UCG-013(99);	14.8673	5.13828	1.94469	2.64221	0.00823676	0.0185096	caeca
Otu0521	Bacteria(100);Firmicutes(100);Clostridia(100);Clostridiales(100);Ruminococcaceae(100);Ruminococcaceae_unclassified(79);	4.62247	7.37385	2.80428	2.6295	0.00855102	0.0191084	caeca
Otu0118	Bacteria(100);Tenericutes(100);Mollicutes(100);Mollicutes_RF39(100);Mollicutes_RF39_fa(100);Mollicutes_RF39_ge(100);	100.88	7.09366	2.70735	2.62015	0.00878918	0.0195315	caeca
Otu0298	Bacteria(100);Firmicutes(100);Clostridia(100);Clostridiales(100);Ruminococcaceae(100);Ruminococcaceae_unclassified(100);	13.7523	5.85743	2.24743	2.60628	0.00915315	0.020228	caeca
Otu0339	Bacteria(100);Firmicutes(100);Clostridia(99);Clostridiales(99);Ruminococcaceae(99);Ruminococcaceae_unclassified(99);	9.68293	6.59409	2.53481	2.60141	0.00928419	0.0204048	caeca
Otu0011	Bacteria(100);Firmicutes(100);Clostridia(100);Clostridiales(100);Clostridiaceae_1(100);Candidatus_Arthromitus(100);	40.6886	4.7191	1.82017	2.59268	0.00952325	0.0208158	caeca
Otu0615	Bacteria(100);Firmicutes(96);Clostridia(79);Clostridiales(79);Clostridiales_vadinBB60_group(79);Clostridiales_vadinBB60_group_ge(79);	2.52055	6.48063	2.51696	2.57478	0.0100303	0.021805	caeca
Otu0395	Bacteria(100);Firmicutes(100);Clostridia(100);Clostridiales(100);Lachnospiraceae(100);Lachnospiraceae_unclassified(100);	6.14877	6.45909	2.5116	2.5717	0.01012	0.021881	caeca
Otu0548	Bacteria(100);Firmicutes(100);Clostridia(100);Clostridiales(100);Ruminococcaceae(100);Ruminococcaceae_ge(94);	3.18764	6.14587	2.39816	2.56275	0.0103848	0.0223329	caeca
Otu0497	Bacteria(100);Firmicutes(100);Clostridia(100);Clostridiales(100);Ruminococcaceae(100);Ruminiclostridium_5(100);	2.67767	5.95077	2.32954	2.55448	0.0106348	0.0227482	caeca
Otu0164	Bacteria(100);Firmicutes(100);Clostridia(100);Clostridiales(100);Ruminococcaceae(100);Ruminococcaceae_unclassified(100);	21.8968	7.47412	2.92839	2.55229	0.0107017	0.0227695	caeca
Otu0482	Bacteria(100);Firmicutes(100);Clostridia(100);Clostridiales(100);Lachnospiraceae(100);Lachnospiraceae_unclassified(100);	4.99297	7.48043	2.95411	2.53221	0.0113346	0.0239886	caeca
Otu0402	Bacteria(100);Firmicutes(100);Clostridia(100);Clostridiales(100);Ruminococcaceae(100);Butyricicoccus(88);	6.62226	7.26882	2.89262	2.51288	0.0119749	0.0252104	caeca
Otu0447	Bacteria(100);Firmicutes(100);Clostridia(100);Clostridiales(100);Ruminococcaceae(100);Negativibacillus(98);	5.74376	7.45457	2.98082	2.50085	0.0123896	0.0259469	caeca
Otu0187	Bacteria(100);Firmicutes(100);Clostridia(100);Clostridiales(100);Ruminococcaceae(100);Ruminococcaceae_ge(90);	2.66177	6.48764	2.59846	2.49672	0.0125348	0.0261141	caeca
Otu0793	Bacteria(100);Firmicutes(100);Clostridia(100);Clostridiales(100);Ruminococcaceae(100);Ruminococcaceae_unclassified(94);	1.97536	6.05606	2.4548	2.46703	0.013624	0.0282364	caeca
Otu0642	Bacteria(100);Firmicutes(100);Clostridia(100);Clostridiales(100);Lachnospiraceae(100);Lachnospiraceae_unclassified(100);	3.46014	7.05534	2.8902	2.44113	0.0146415	0.0301888	caeca
Otu0553	Bacteria(100);Firmicutes(100);Clostridia(100);Clostridiales(100);Ruminococcaceae(100);Ruminococcaceae_unclassified(100);	2.29313	5.63359	2.31645	2.43199	0.015016	0.0306448	caeca
Otu0152	Bacteria(100);Firmicutes(100);Erysipelotrichia(100);Erysipelotrichales(100);Erysipelotrichaceae(100);Erysipelatoclostridium(100);	9.3647	8.03343	3.38466	2.37348	0.0176211	0.0355982	caeca
Otu0350	Bacteria(100);Firmicutes(100);Clostridia(100);Clostridiales(100);Eubacteriaceae(100);Anaerofustis(100);	8.32624	6.98208	2.9406	2.37437	0.0175787	0.0355982	caeca
Otu0398	Bacteria(100);Firmicutes(100);Clostridia(100);Clostridiales(100);Ruminococcaceae(100);Ruminococcaceae_unclassified(100);	2.37153	5.86686	2.48012	2.36555	0.0180031	0.0361871	caeca
Otu0543	Bacteria(100);Firmicutes(100);Bacilli(100);Lactobacillales(100);Lactobacillaceae(61);Lactobacillus(61);	1.63342	5.91473	2.5063	2.35995	0.0182776	0.0365551	caeca
Otu0358	Bacteria(100);Firmicutes(100);Clostridia(100);Clostridiales(100);Peptostreptococcaceae(96);Romboutsia(86);	3.94135	6.81222	2.89529	2.35286	0.0186296	0.0370737	caeca
Otu0387	Bacteria(100);Tenericutes(100);Mollicutes(100);Mollicutes_RF39(100);Mollicutes_RF39_fa(100);Mollicutes_RF39_ge(100);	6.19492	7.55317	3.22487	2.34216	0.0191723	0.037779	caeca
Otu0465	Bacteria(100);Firmicutes(100);Clostridia(100);Clostridiales(100);Clostridiales_vadinBB60_group(100);Clostridiales_vadinBB60_group_ge(100);	2.46119	6.19553	2.64523	2.34215	0.0191728	0.037779	caeca
Otu0211	Bacteria(100);Firmicutes(100);Clostridia(100);Clostridiales(100);Ruminococcaceae(100);Ruminococcaceae_UCG-014(100);	22.9746	7.59586	3.25017	2.33707	0.0194358	0.0381094	caeca
Otu0315	Bacteria(100);Firmicutes(100);Clostridia(100);Clostridiales(100);Ruminococcaceae(100);Ruminococcaceae_unclassified(100);	4.1751	7.13011	3.06789	2.32411	0.0201198	0.0392582	caeca
Otu0479	Bacteria(100);Firmicutes(100);Clostridia(100);Clostridiales(100);Ruminococcaceae(100);Ruminococcaceae_UCG-014(100);	4.345	6.77308	2.93812	2.30524	0.0211529	0.0410736	caeca
Otu0381	Bacteria(100);Firmicutes(100);Clostridia(100);Clostridiales(100);Ruminococcaceae(100);Ruminiclostridium_5(100);	8.07362	7.46558	3.26129	2.28915	0.0220708	0.0424438	caeca
Otu0415	Bacteria(100);Firmicutes(100);Clostridia(100);Clostridiales(100);Lachnospiraceae(100);Lachnospiraceae_unclassified(100);	1.91616	5.55659	2.42683	2.28965	0.0220417	0.0424438	caeca
Otu0419	Bacteria(100);Firmicutes(97);Clostridia(97);Clostridiales(97);Ruminococcaceae(91);Ruminococcaceae_unclassified(91);	2.12658	5.79584	2.53647	2.28501	0.0223124	0.0427031	caeca
Otu0653	Bacteria(100);Firmicutes(100);Clostridia(100);Clostridiales(100);Lachnospiraceae(100);Lachnospiraceae_unclassified(100);	1.88864	5.85828	2.56977	2.27969	0.022626	0.0430971	caeca
Otu0165	Bacteria(100);Firmicutes(100);Clostridia(100);Clostridiales(100);Ruminococcaceae(100);Ruminococcaceae_UCG-014(100);	60.4431	5.88588	2.59287	2.27003	0.0232058	0.0439921	caeca
Otu0404	Bacteria(100);Firmicutes(100);Bacilli(100);Lactobacillales(100);Lactobacillaceae(95);Lactobacillus(80);	2.75077	5.10102	2.26128	2.25581	0.0240824	0.0454385	caeca
Otu0573	Bacteria(100);Firmicutes(100);Clostridia(100);Clostridiales(100);Lachnospiraceae(93);Lachnospiraceae_unclassified(93);	2.86978	6.34366	2.83226	2.23978	0.025105	0.0469252	caeca
Otu0326	Bacteria(100);Firmicutes(100);Clostridia(100);Clostridiales(100);Clostridiales_vadinBB60_group(100);Clostridiales_vadinBB60_group_ge(100);	1.91663	6.1249	2.73359	2.24061	0.0250515	0.0469252	caeca
Otu0389	Bacteria(100);Firmicutes(100);Clostridia(100);Clostridiales(100);Lachnospiraceae(100);Lachnospiraceae_unclassified(100);	9.68521	7.56834	3.38747	2.23422	0.0254687	0.0473837	caeca
Otu0428	Bacteria(100);Firmicutes(100);Clostridia(100);Clostridiales(100);Ruminococcaceae(100);Ruminiclostridium_9(100);	6.71744	7.28713	3.28228	2.22014	0.0264091	0.0489057	caeca
Otu0636	Bacteria(100);Firmicutes(100);Clostridia(100);Clostridiales(100);Ruminococcaceae(100);Ruminiclostridium_5(100);	2.17246	6.10686	2.75685	2.21516	0.0267492	0.0493072	caeca
Otu0015	Bacteria(100);Firmicutes(100);Bacilli(100);Bacillales(100);Staphylococcaceae(100);Staphylococcus(100);	918.671	-3.70685	1.14152	-3.24729	0.00116508	0.0033288	duodenum
Otu0086	Bacteria(100);Firmicutes(100);Bacilli(100);Bacillales(100);Staphylococcaceae(100);Jeotgalicoccus(100);	31.7216	-4.06898	1.46646	-2.77469	0.00552543	0.0132448	duodenum
Otu0081	Bacteria(100);Actinobacteria(100);Actinobacteria(100);Micrococcales(100);Brevibacteriaceae(100);Brevibacterium(100);	49.1874	-4.5991	1.72224	-2.67042	0.00757571	0.0171202	duodenum
Otu0029	Bacteria(100);Firmicutes(100);Bacilli(100);Lactobacillales(100);Lactobacillaceae(100);Lactobacillus(100);	312.632	-3.71112	1.52475	-2.43392	0.0149365	0.0306389	duodenum

## Sheet: caeca_jejunum
otu	Taxonomy	baseMean	log2FoldChange	lfcSE	stat	pvalue	padj	group
Otu0211	Bacteria(100);Firmicutes(100);Clostridia(100);Clostridiales(100);Ruminococcaceae(100);Ruminococcaceae_UCG-014(100);	22.9746	23.8166	3.27371	7.27509	3.46182e-13	1.18048e-10	caeca
Otu0030	Bacteria(100);Firmicutes(100);Clostridia(100);Clostridiales(100);Ruminococcaceae(100);Ruminococcaceae_unclassified(100);	438.93	8.45252	1.21333	6.96636	3.25238e-12	5.54531e-10	caeca
Otu0056	Bacteria(100);Firmicutes(100);Clostridia(100);Clostridiales(100);Ruminococcaceae(100);Ruminococcaceae_unclassified(100);	231.959	9.70875	1.41229	6.87445	6.22275e-12	7.07319e-10	caeca
Otu0049	Bacteria(100);Firmicutes(100);Clostridia(100);Clostridiales(100);Ruminococcaceae(100);Flavonifractor(100);	278.059	8.00522	1.18739	6.74189	1.56342e-11	1.33281e-09	caeca
Otu0048	Bacteria(100);Firmicutes(100);Clostridia(100);Clostridiales(100);Lachnospiraceae(100);Lachnospiraceae_unclassified(100);	206.144	8.20278	1.25703	6.52551	6.77714e-11	4.62201e-09	caeca
Otu0046	Bacteria(100);Firmicutes(100);Erysipelotrichia(100);Erysipelotrichales(100);Erysipelotrichaceae(100);Erysipelatoclostridium(97);	204.172	9.19001	1.43163	6.41925	1.36948e-10	7.78323e-09	caeca
Otu0072	Bacteria(100);Firmicutes(100);Clostridia(100);Clostridiales(100);Ruminococcaceae(100);Oscillibacter(100);	201.428	8.71554	1.36601	6.38029	1.76756e-10	8.61056e-09	caeca
Otu0036	Bacteria(100);Bacteroidetes(100);Bacteroidia(100);Bacteroidales(100);Rikenellaceae(100);Alistipes(100);	1074.03	9.0352	1.42183	6.35461	2.08957e-10	8.9068e-09	caeca
Otu0035	Bacteria(100);Firmicutes(100);Clostridia(100);Clostridiales(100);Lachnospiraceae(100);Lachnospiraceae_unclassified(100);	805.072	8.06814	1.2767	6.31953	2.62358e-10	9.94044e-09	caeca
Otu0073	Bacteria(100);Firmicutes(100);Clostridia(100);Clostridiales(100);Ruminococcaceae(100);Ruminococcaceae_unclassified(100);	162.039	8.45587	1.35605	6.23567	4.49858e-10	1.53402e-08	caeca
Otu0069	Bacteria(100);Firmicutes(100);Clostridia(100);Clostridiales(100);Lachnospiraceae(100);Lachnospiraceae_unclassified(100);	177.726	7.18484	1.17947	6.09156	1.11813e-09	3.46622e-08	caeca
Otu0148	Bacteria(100);Firmicutes(100);Clostridia(100);Clostridiales(100);Clostridiales_unclassified(100);Clostridiales_unclassified(100);	81.6099	9.6509	1.63112	5.91674	3.28387e-09	8.58428e-08	caeca
Otu0114	Bacteria(100);Firmicutes(100);Clostridia(100);Clostridiales(100);Ruminococcaceae(100);Oscillibacter(100);	128.874	9.23004	1.56306	5.9051	3.52434e-09	8.58428e-08	caeca
Otu0131	Bacteria(100);Firmicutes(100);Clostridia(100);Clostridiales(100);Lachnospiraceae(100);Shuttleworthia(98);	85.9269	8.13831	1.37471	5.92004	3.21866e-09	8.58428e-08	caeca
Otu0091	Bacteria(100);Firmicutes(100);Clostridia(100);Clostridiales(100);Christensenellaceae(100);Christensenellaceae_R-7_group(100);	211.18	7.72203	1.32456	5.82986	5.54729e-09	1.26108e-07	caeca
Otu0124	Bacteria(100);Firmicutes(100);Clostridia(100);Clostridiales(100);Ruminococcaceae(100);Ruminococcaceae_UCG-004(98);	65.9596	7.77618	1.33769	5.81314	6.13125e-09	1.30672e-07	caeca
Otu0017	Bacteria(100);Firmicutes(100);Clostridia(100);Clostridiales(100);Ruminococcaceae(100);Faecalibacterium(100);	4142.54	7.59472	1.31201	5.78863	7.09622e-09	1.42342e-07	caeca
Otu0082	Bacteria(100);Firmicutes(100);Erysipelotrichia(100);Erysipelotrichales(100);Erysipelotrichaceae(100);Merdibacter(100);	100.568	7.99316	1.38988	5.75098	8.87284e-09	1.68091e-07	caeca
Otu0039	Bacteria(100);Actinobacteria(100);Coriobacteriia(100);Coriobacteriales(100);Eggerthellaceae(100);CHKCI002(100);	181.799	7.4199	1.29798	5.71652	1.08729e-08	1.9514e-07	caeca
Otu0045	Bacteria(100);Firmicutes(100);Clostridia(100);Clostridiales(100);Ruminococcaceae(100);DTU089(100);	277.051	7.70729	1.35697	5.67979	1.34861e-08	2.26421e-07	caeca
Otu0040	Bacteria(100);Firmicutes(100);Clostridia(100);Clostridiales(100);Lachnospiraceae(100);Lachnoclostridium(96);	287.062	6.86783	1.21039	5.67408	1.39438e-08	2.26421e-07	caeca
Otu0067	Bacteria(100);Firmicutes(100);Clostridia(100);Clostridiales(100);Ruminococcaceae(100);Ruminococcaceae_unclassified(100);	118.496	8.52898	1.50782	5.65651	1.54486e-08	2.39454e-07	caeca
Otu0051	Bacteria(100);Firmicutes(100);Clostridia(100);Clostridiales(100);Lachnospiraceae(99);Lachnospiraceae_unclassified(99);	604.497	7.97693	1.44589	5.51697	3.4489e-08	5.11336e-07	caeca
Otu0112	Bacteria(100);Firmicutes(100);Clostridia(100);Clostridiales(100);Lachnospiraceae(100);GCA-900066575(100);	90.7667	7.49772	1.36761	5.48237	4.19667e-08	5.18266e-07	caeca
Otu0022	Bacteria(100);Firmicutes(100);Clostridia(100);Clostridiales(100);Ruminococcaceae(100);Ruminiclostridium_9(100);	646.669	7.4063	1.35307	5.47369	4.40754e-08	5.18266e-07	caeca
Otu0033	Bacteria(100);Firmicutes(100);Clostridia(100);Clostridiales(100);Ruminococcaceae(100);Oscillibacter(100);	224.32	7.40532	1.3513	5.48016	4.24935e-08	5.18266e-07	caeca
Otu0047	Bacteria(100);Firmicutes(100);Clostridia(100);Clostridiales(100);Lachnospiraceae(100);Lachnospiraceae_unclassified(100);	119.97	7.08654	1.29267	5.48208	4.20355e-08	5.18266e-07	caeca
Otu0026	Bacteria(100);Firmicutes(100);Clostridia(100);Clostridiales(100);Lachnospiraceae(100);Lachnospiraceae_unclassified(100);	158.509	6.91364	1.25908	5.49105	3.99558e-08	5.18266e-07	caeca
Otu0025	Bacteria(100);Firmicutes(100);Clostridia(100);Clostridiales(100);Ruminococcaceae(100);Ruminococcaceae_unclassified(100);	937.378	6.82955	1.24698	5.47688	4.32901e-08	5.18266e-07	caeca
Otu0021	Bacteria(100);Firmicutes(100);Clostridia(100);Clostridiales(100);Ruminococcaceae(100);Ruminiclostridium_5(100);	780.452	7.32862	1.3405	5.46706	4.57561e-08	5.20095e-07	caeca
Otu0014	Bacteria(100);Firmicutes(100);Clostridia(100);Clostridiales(100);Lachnospiraceae(100);Lachnospiraceae_unclassified(100);	1687.16	7.00307	1.28292	5.45871	4.79619e-08	5.27581e-07	caeca
Otu0018	Bacteria(100);Firmicutes(100);Clostridia(100);Clostridiales(100);Lachnospiraceae(100);Lachnospiraceae_unclassified(100);	3089.9	6.71374	1.24762	5.38124	7.39744e-08	7.88289e-07	caeca
Otu0054	Bacteria(100);Firmicutes(100);Clostridia(100);Clostridiales(100);Lachnospiraceae(100);Lachnospiraceae_unclassified(96);	150.213	5.96952	1.11085	5.37383	7.70806e-08	7.96499e-07	caeca
Otu0062	Bacteria(100);Firmicutes(100);Clostridia(100);Clostridiales(100);Lachnospiraceae(100);Lachnospiraceae_unclassified(100);	156.618	6.68018	1.24674	5.35812	8.40912e-08	8.43385e-07	caeca
Otu0020	Bacteria(100);Firmicutes(100);Clostridia(100);Clostridiales(100);Lachnospiraceae(100);Anaerostipes(100);	500.175	7.92561	1.48334	5.34309	9.13777e-08	8.90279e-07	caeca
Otu0058	Bacteria(100);Firmicutes(100);Clostridia(100);Clostridiales(100);Ruminococcaceae(100);Ruminococcaceae_unclassified(100);	538.698	8.33733	1.57764	5.28468	1.25927e-07	1.1928e-06	caeca
Otu0144	Bacteria(100);Firmicutes(100);Firmicutes_unclassified(99);Firmicutes_unclassified(99);Firmicutes_unclassified(99);Firmicutes_unclassified(99);	68.6331	7.26463	1.3792	5.26729	1.38455e-07	1.27603e-06	caeca
Otu0186	Bacteria(100);Firmicutes(100);Clostridia(100);Clostridiales(100);Ruminococcaceae(100);Ruminococcaceae_UCG-013(96);	35.8903	7.89698	1.50388	5.25107	1.51222e-07	1.35702e-06	caeca
Otu0059	Bacteria(100);Firmicutes(100);Clostridia(100);Clostridiales(100);Ruminococcaceae(100);Ruminiclostridium_5(100);	135.173	6.71137	1.27972	5.24441	1.56781e-07	1.37083e-06	caeca
Otu0116	Bacteria(100);Firmicutes(100);Bacilli(100);Bacillales(99);Bacillales_unclassified(99);Bacillales_unclassified(99);	147.639	9.4005	1.79614	5.23373	1.66119e-07	1.38162e-06	caeca
Otu0153	Bacteria(100);Firmicutes(100);Clostridia(100);Clostridiales(100);Clostridiales_vadinBB60_group(100);Clostridiales_vadinBB60_group_ge(100);	71.5348	7.86364	1.50226	5.23454	1.65397e-07	1.38162e-06	caeca
Otu0065	Bacteria(100);Firmicutes(100);Clostridia(100);Clostridiales(100);Lachnospiraceae(100);Sellimonas(100);	112.29	6.24453	1.1953	5.22423	1.74881e-07	1.41986e-06	caeca
Otu0177	Bacteria(100);Firmicutes(100);Clostridia(100);Clostridiales(100);Ruminococcaceae(100);Ruminococcaceae_unclassified(100);	58.4931	9.63567	1.85058	5.20683	1.92091e-07	1.42691e-06	caeca
Otu0126	Bacteria(100);Firmicutes(100);Clostridia(100);Clostridiales(100);Defluviitaleaceae(100);Defluviitaleaceae_UCG-011(100);	104.248	8.47563	1.62657	5.21074	1.88093e-07	1.42691e-06	caeca
Otu0102	Bacteria(100);Firmicutes(100);Clostridia(100);Clostridiales(100);Ruminococcaceae(100);uncultured(97);	94.8742	7.77783	1.49196	5.21317	1.8564e-07	1.42691e-06	caeca
Otu0099	Bacteria(100);Firmicutes(100);Clostridia(100);Clostridiales(100);Clostridiales_vadinBB60_group(100);Clostridiales_vadinBB60_group_ge(100);	160.971	7.62526	1.46458	5.20645	1.92486e-07	1.42691e-06	caeca
Otu0042	Bacteria(100);Firmicutes(100);Erysipelotrichia(100);Erysipelotrichales(100);Erysipelotrichaceae(100);Erysipelotrichaceae_unclassified(100);	101.842	9.85301	1.89602	5.19669	2.02869e-07	1.46199e-06	caeca
Otu0128	Bacteria(100);Firmicutes(100);Clostridia(100);Clostridiales(100);Clostridiales_vadinBB60_group(100);Clostridiales_vadinBB60_group_ge(100);	127.317	9.25285	1.78276	5.19019	2.10081e-07	1.46199e-06	caeca
Otu0103	Bacteria(100);Firmicutes(100);Clostridia(100);Clostridiales(100);Ruminococcaceae(100);Subdoligranulum(99);	22.1801	7.49814	1.44397	5.19271	2.07252e-07	1.46199e-06	caeca
Otu0169	Bacteria(100);Firmicutes(100);Clostridia(100);Clostridiales(100);Ruminococcaceae(100);Ruminococcaceae_UCG-014(100);	35.0056	8.43118	1.62849	5.17729	2.25132e-07	1.5354e-06	caeca
Otu0184	Bacteria(100);Firmicutes(100);Clostridia(100);Clostridiales(100);Ruminococcaceae(100);Ruminococcaceae_unclassified(100);	29.0286	7.52282	1.45748	5.16152	2.4495e-07	1.6378e-06	caeca
Otu0183	Bacteria(100);Bacteroidetes(100);Bacteroidia(100);Bacteroidales(100);Rikenellaceae(100);Alistipes(100);	41.9435	8.17731	1.59856	5.11542	3.13046e-07	2.05286e-06	caeca
Otu0024	Bacteria(100);Firmicutes(100);Clostridia(100);Clostridiales(100);Lachnospiraceae(100);Lachnospiraceae_unclassified(100);	304.798	7.02315	1.37747	5.09859	3.42196e-07	2.20167e-06	caeca
Otu0079	Bacteria(100);Firmicutes(100);Clostridia(100);Clostridiales(100);Ruminococcaceae(100);Ruminococcaceae_unclassified(100);	83.4729	7.24934	1.42833	5.07539	3.86705e-07	2.39757e-06	caeca
Otu0043	Bacteria(100);Firmicutes(100);Clostridia(100);Clostridiales(100);Lachnospiraceae(100);Blautia(96);	589.595	6.37742	1.25653	5.07541	3.86652e-07	2.39757e-06	caeca
Otu0140	Bacteria(100);Firmicutes(100);Clostridia(100);Clostridiales(100);Lachnospiraceae(100);Lachnoclostridium(94);	58.0637	6.95195	1.39411	4.98666	6.14331e-07	3.74084e-06	caeca
Otu0215	Bacteria(100);Firmicutes(100);Clostridia(100);Clostridiales(100);Lachnospiraceae(100);Lachnospiraceae_unclassified(100);	27.5725	8.09924	1.62563	4.98221	6.28624e-07	3.76072e-06	caeca
Otu0175	Bacteria(100);Firmicutes(100);Clostridia(100);Clostridiales(100);Lachnospiraceae(100);Lachnospiraceae_unclassified(100);	43.6065	8.63197	1.74207	4.95502	7.23227e-07	4.25208e-06	caeca
Otu0064	Bacteria(100);Firmicutes(100);Clostridia(100);Clostridiales(100);Lachnospiraceae(100);Blautia(96);	290.075	6.29498	1.27271	4.94613	7.57026e-07	4.37535e-06	caeca
Otu0023	Bacteria(100);Firmicutes(100);Clostridia(100);Clostridiales(100);Ruminococcaceae(100);Butyricicoccus(100);	271.363	8.09004	1.64907	4.90581	9.30402e-07	5.2011e-06	caeca
Otu0013	Bacteria(100);Actinobacteria(100);Actinobacteria(100);Bifidobacteriales(100);Bifidobacteriaceae(100);Bifidobacterium(100);	2452.26	5.58671	1.13837	4.90766	9.21706e-07	5.2011e-06	caeca
Otu0010	Bacteria(100);Firmicutes(100);Clostridia(100);Clostridiales(100);Lachnospiraceae(100);Lachnospiraceae_unclassified(100);	390.942	5.82884	1.19376	4.88277	1.04608e-06	5.75346e-06	caeca
Otu0176	Bacteria(100);Firmicutes(100);Clostridia(100);Clostridiales(100);Ruminococcaceae(100);Ruminococcaceae_unclassified(100);	40.082	7.78412	1.59854	4.86951	1.11873e-06	6.05536e-06	caeca
Otu0141	Bacteria(100);Firmicutes(100);Clostridia(100);Clostridiales(100);Ruminococcaceae(100);Ruminococcaceae_unclassified(100);	59.8059	7.47471	1.54719	4.83114	1.35756e-06	7.12195e-06	caeca
Otu0034	Bacteria(100);Firmicutes(100);Clostridia(100);Clostridiales(100);Clostridiales_vadinBB60_group(100);Clostridiales_vadinBB60_group_ge(100);	802.674	6.94446	1.43738	4.83133	1.35625e-06	7.12195e-06	caeca
Otu0130	Bacteria(100);Firmicutes(100);Clostridia(100);Clostridiales(100);Ruminococcaceae(100);Ruminococcaceae_unclassified(85);	93.1527	6.52736	1.35222	4.82713	1.38512e-06	7.15643e-06	caeca
Otu0161	Bacteria(100);Firmicutes(100);Clostridia(100);Clostridiales(100);Ruminococcaceae(100);Ruminococcaceae_unclassified(100);	19.8092	7.57074	1.56957	4.82345	1.41099e-06	7.18129e-06	caeca
Otu0106	Bacteria(100);Firmicutes(100);Clostridia(100);Clostridiales(100);Ruminococcaceae(100);Ruminiclostridium_5(98);	86.8951	7.20628	1.49713	4.81339	1.4839e-06	7.44134e-06	caeca
Otu0191	Bacteria(100);Firmicutes(100);Clostridia(100);Clostridiales(100);Ruminococcaceae(100);Ruminococcaceae_ge(100);	24.8912	8.50895	1.78971	4.75439	1.99051e-06	9.73087e-06	caeca
Otu0044	Bacteria(100);Firmicutes(100);Clostridia(100);Clostridiales(100);Lachnospiraceae(100);Tyzzerella(100);	150.161	7.25491	1.52617	4.75367	1.99754e-06	9.73087e-06	caeca
Otu0151	Bacteria(100);Firmicutes(100);Clostridia(100);Clostridiales(100);Clostridiales_vadinBB60_group(100);Clostridiales_vadinBB60_group_ge(100);	62.1484	8.33034	1.76041	4.73204	2.22276e-06	1.06755e-05	caeca
Otu0194	Bacteria(100);Firmicutes(100);Clostridia(100);Clostridiales(100);Clostridiales_vadinBB60_group(100);Clostridiales_vadinBB60_group_ge(100);	28.1711	7.22023	1.52678	4.72904	2.25579e-06	1.06837e-05	caeca
Otu0268	Bacteria(100);Firmicutes(100);Firmicutes_unclassified(100);Firmicutes_unclassified(100);Firmicutes_unclassified(100);Firmicutes_unclassified(100);	17.1403	8.23517	1.74542	4.71817	2.37977e-06	1.11165e-05	caeca
Otu0241	Bacteria(100);Firmicutes(100);Clostridia(100);Clostridiales(100);Family_XIII(100);Family_XIII_unclassified(100);	21.0638	8.5116	1.81757	4.68296	2.8276e-06	1.30299e-05	caeca
Otu0071	Bacteria(100);Firmicutes(100);Clostridia(100);Clostridiales(100);Clostridiales_vadinBB60_group(100);Clostridiales_vadinBB60_group_ge(100);	41.5438	7.70596	1.65147	4.66612	3.06946e-06	1.39558e-05	caeca
Otu0173	Bacteria(100);Firmicutes(100);Clostridia(100);Clostridiales(100);Ruminococcaceae(100);Ruminococcaceae_unclassified(100);	23.6479	8.71267	1.86872	4.66237	3.12587e-06	1.40253e-05	caeca
Otu0158	Bacteria(100);Firmicutes(100);Clostridia(100);Clostridiales(100);Christensenellaceae(100);Christensenellaceae_R-7_group(100);	73.5296	7.6008	1.64692	4.61517	3.9278e-06	1.73946e-05	caeca
Otu0162	Bacteria(100);Firmicutes(100);Clostridia(100);Clostridiales(100);Ruminococcaceae(100);Flavonifractor(99);	60.6545	7.35518	1.59834	4.60175	4.18952e-06	1.83157e-05	caeca
Otu0127	Bacteria(100);Firmicutes(100);Clostridia(100);Clostridiales(100);Lachnospiraceae(100);Lachnospiraceae_unclassified(100);	71.6316	6.09901	1.34356	4.53944	5.64038e-06	2.43464e-05	caeca
Otu0185	Bacteria(100);Firmicutes(100);Clostridia(100);Clostridiales(100);Lachnospiraceae(100);Tyzzerella(98);	37.663	7.81929	1.73	4.51982	6.18929e-06	2.63818e-05	caeca
Otu0115	Bacteria(100);Firmicutes(100);Clostridia(100);Clostridiales(100);Ruminococcaceae(100);Ruminococcaceae_UCG-014(100);	115.66	8.92155	2.01735	4.42241	9.76055e-06	4.10907e-05	caeca
Otu0228	Bacteria(100);Firmicutes(100);Clostridia(100);Clostridiales(100);Ruminococcaceae(100);Ruminococcaceae_unclassified(100);	23.4364	7.67007	1.7397	4.40884	1.03924e-05	4.32172e-05	caeca
Otu0172	Bacteria(100);Firmicutes(100);Erysipelotrichia(96);Erysipelotrichales(96);Erysipelotrichaceae(96);Erysipelotrichaceae_unclassified(96);	62.9174	9.40153	2.13493	4.40367	1.06432e-05	4.3727e-05	caeca
Otu0188	Bacteria(100);Firmicutes(100);Clostridia(100);Clostridiales(100);Clostridiales_vadinBB60_group(100);Clostridiales_vadinBB60_group_ge(100);	51.4651	9.21659	2.12141	4.34457	1.39552e-05	5.59848e-05	caeca
Otu0139	Bacteria(100);Firmicutes(100);Clostridia(100);Clostridiales(100);Ruminococcaceae(100);Ruminococcaceae_UCG-014(100);	65.0531	7.41471	1.71853	4.31456	1.59923e-05	6.34114e-05	caeca
Otu0218	Bacteria(100);Firmicutes(100);Clostridia(100);Clostridiales(100);Family_XIII(100);Family_XIII_UCG-001(100);	20.2493	8.23992	1.92048	4.29054	1.78238e-05	6.98609e-05	caeca
Otu0089	Bacteria(100);Firmicutes(100);Clostridia(100);Clostridiales(100);Ruminococcaceae(100);Ruminococcaceae_UCG-014(100);	55.9932	10.6291	2.51009	4.23453	2.29029e-05	8.77516e-05	caeca
Otu0182	Bacteria(100);Firmicutes(100);Clostridia(100);Clostridiales(100);Family_XIII(100);Family_XIII_unclassified(96);	40.6281	7.23061	1.70675	4.23648	2.27051e-05	8.77516e-05	caeca
Otu0201	Bacteria(100);Firmicutes(100);Clostridia(100);Clostridiales(100);Ruminococcaceae(100);Faecalibacterium(70);	33.3871	7.08774	1.683	4.21136	2.53834e-05	9.6175e-05	caeca
Otu0009	Bacteria(100);Firmicutes(100);Clostridia(100);Clostridiales(100);Peptostreptococcaceae(100);Romboutsia(100);	1308.17	5.12851	1.22298	4.19347	2.74719e-05	0.000102944	caeca
Otu0146	Bacteria(100);Firmicutes(100);Clostridia(100);Clostridiales(100);Lachnospiraceae(100);Lachnospiraceae_unclassified(100);	31.773	6.41748	1.54418	4.15591	3.24001e-05	0.000120092	caeca
Otu0214	Bacteria(100);Firmicutes(100);Clostridia(100);Clostridiales(100);Clostridiales_vadinBB60_group(100);Clostridiales_vadinBB60_group_ge(100);	36.0792	8.37342	2.03379	4.11716	3.83578e-05	0.000140645	caeca
Otu0052	Bacteria(100);Firmicutes(100);Clostridia(100);Clostridiales(100);Lachnospiraceae(100);Eisenbergiella(97);	221.187	5.73987	1.39529	4.11373	3.89309e-05	0.000141228	caeca
Otu0133	Bacteria(100);Firmicutes(100);Clostridia(100);Clostridiales(100);Ruminococcaceae(100);Ruminococcaceae_unclassified(100);	82.4432	6.35837	1.56	4.07589	4.58387e-05	0.000164537	caeca
Otu0171	Bacteria(100);Tenericutes(100);Mollicutes(100);Mollicutes_RF39(100);Mollicutes_RF39_fa(100);Mollicutes_RF39_ge(100);	41.471	7.79731	1.91677	4.06793	4.74323e-05	0.000166746	caeca
Otu0170	Bacteria(100);Firmicutes(100);Clostridia(100);Clostridiales(100);Ruminococcaceae(100);Ruminococcaceae_UCG-014(100);	60.3172	7.67535	1.88585	4.06996	4.70213e-05	0.000166746	caeca
Otu0221	Bacteria(100);Firmicutes(100);Clostridia(100);Clostridiales(100);Ruminococcaceae(100);Ruminiclostridium_5(100);	20.0681	7.29187	1.79368	4.06531	4.79678e-05	0.000166908	caeca
Otu0095	Bacteria(100);Firmicutes(100);Clostridia(100);Clostridiales(100);Ruminococcaceae(100);Ruminococcaceae_unclassified(94);	90.0629	6.42231	1.59064	4.03756	5.40096e-05	0.000186033	caeca
Otu0234	Bacteria(100);Firmicutes(100);Clostridia(100);Clostridiales(100);Ruminococcaceae(100);Ruminococcaceae_UCG-009(100);	15.9975	6.50646	1.63976	3.96793	7.24981e-05	0.000247219	caeca
Otu0272	Bacteria(100);Actinobacteria(100);Coriobacteriia(100);Coriobacteriales(100);Eggerthellaceae(100);Eggerthellaceae_unclassified(100);	14.2094	7.57733	1.91193	3.96319	7.39558e-05	0.000249692	caeca
Otu0233	Bacteria(100);Firmicutes(100);Clostridia(100);Clostridiales(100);Lachnospiraceae(100);Lachnospiraceae_unclassified(99);	17.5809	7.87724	1.99164	3.95516	7.64845e-05	0.000255698	caeca
Otu0123	Bacteria(100);Firmicutes(100);Clostridia(100);Clostridiales(100);Lachnospiraceae(100);Lachnospiraceae_unclassified(100);	14.3813	7.22133	1.83003	3.94602	7.94612e-05	0.00026307	caeca
Otu0120	Bacteria(100);Firmicutes(100);Clostridia(100);Clostridiales(100);Ruminococcaceae(100);Ruminococcaceae_unclassified(100);	66.0821	6.05763	1.54281	3.92635	8.62433e-05	0.000282779	caeca
Otu0019	Bacteria(100);Firmicutes(100);Clostridia(100);Clostridiales(100);Lachnospiraceae(100);Lachnoclostridium(96);	44.4258	5.40679	1.38779	3.89597	9.7805e-05	0.000317633	caeca
Otu0063	Bacteria(100);Firmicutes(100);Clostridia(100);Clostridiales(100);Ruminococcaceae(100);Ruminococcaceae_UCG-014(100);	76.1936	7.95577	2.04572	3.88898	0.000100668	0.000323846	caeca
Otu0253	Bacteria(100);Firmicutes(100);Clostridia(100);Clostridiales(100);Lachnospiraceae(100);Lachnospiraceae_unclassified(98);	11.8556	5.64225	1.45978	3.86515	0.000111021	0.000353814	caeca
Otu0189	Bacteria(100);Firmicutes(100);Clostridia(100);Clostridiales(100);Lachnospiraceae(100);Lachnospiraceae_unclassified(100);	22.2603	6.32682	1.63839	3.8616	0.000112648	0.000355676	caeca
Otu0125	Bacteria(100);Firmicutes(100);Clostridia(100);Clostridiales(100);Ruminococcaceae(100);Ruminococcaceae_UCG-014(100);	117.566	8.32149	2.1565	3.85879	0.000113951	0.000356489	caeca
Otu0100	Bacteria(100);Firmicutes(100);Clostridia(100);Clostridiales(100);Clostridiales_vadinBB60_group(100);Clostridiales_vadinBB60_group_ge(100);	107.587	6.38459	1.65646	3.85435	0.000116039	0.000359721	caeca
Otu0208	Bacteria(100);Firmicutes(100);Clostridia(100);Clostridiales(100);Lachnospiraceae(100);Tyzzerella_3(100);	15.1742	7.31984	1.9444	3.76458	0.00016683	0.000512513	caeca
Otu0135	Bacteria(100);Firmicutes(100);Clostridia(100);Clostridiales(100);Ruminococcaceae(100);Ruminiclostridium_5(100);	32.4481	6.2487	1.69218	3.6927	0.000221886	0.000675564	caeca
Otu0090	Bacteria(100);Firmicutes(100);Clostridia(100);Clostridiales(100);Ruminococcaceae(100);Ruminococcaceae_UCG-005(100);	312.007	7.09189	1.92804	3.6783	0.000234794	0.000708538	caeca
Otu0296	Bacteria(100);Firmicutes(100);Clostridia(100);Clostridiales(100);Clostridiales_vadinBB60_group(100);Clostridiales_vadinBB60_group_ge(100);	11.3568	7.70961	2.10354	3.66506	0.000247281	0.000739673	caeca
Otu0331	Bacteria(100);Firmicutes(100);Clostridia(100);Clostridiales(100);Ruminococcaceae(100);Ruminococcaceae_unclassified(100);	12.1501	6.62171	1.85423	3.57114	0.000355429	0.00105392	caeca
Otu0212	Bacteria(100);Firmicutes(100);Clostridia(100);Clostridiales(100);Ruminococcaceae(100);Ruminococcaceae_unclassified(98);	10.8873	5.99043	1.68134	3.56289	0.000366789	0.00107823	caeca
Otu0299	Bacteria(100);Firmicutes(100);Clostridia(100);Clostridiales(100);Ruminococcaceae(100);Anaerotruncus(98);	9.83565	6.07697	1.73076	3.51117	0.000446143	0.0013003	caeca
Otu0108	Bacteria(100);Firmicutes(100);Clostridia(100);Clostridiales(100);Ruminococcaceae(100);Ruminococcaceae_unclassified(100);	145.701	5.70636	1.62713	3.507	0.000453188	0.00130964	caeca
Otu0295	Bacteria(100);Firmicutes(100);Clostridia(100);Clostridiales(100);Ruminococcaceae(100);Ruminococcaceae_unclassified(100);	12.4922	5.72773	1.63851	3.4957	0.000472826	0.00135491	caeca
Otu0196	Bacteria(100);Firmicutes(100);Clostridia(100);Clostridiales(100);Ruminococcaceae(100);Ruminiclostridium_5(100);	32.8392	6.52307	1.86774	3.49249	0.000478532	0.00135983	caeca
Otu0276	Bacteria(100);Firmicutes(100);Clostridia(100);Clostridiales(100);Christensenellaceae(100);Christensenellaceae_R-7_group(100);	15.2341	6.06988	1.74862	3.47123	0.000518074	0.00146003	caeca
Otu0261	Bacteria(100);Firmicutes(100);Clostridia(100);Clostridiales(100);Family_XIII(100);Family_XIII_unclassified(100);	13.0657	7.15614	2.06315	3.46855	0.000523284	0.00146262	caeca
Otu0190	Bacteria(100);Firmicutes(100);Clostridia(100);Clostridiales(100);Ruminococcaceae(100);Ruminococcaceae_ge(100);	33.0941	7.48798	2.17385	3.44458	0.000571949	0.00158565	caeca
Otu0317	Bacteria(100);Actinobacteria(100);Coriobacteriia(100);Coriobacteriales(100);Eggerthellaceae(100);Eggerthellaceae_unclassified(91);	10.2899	6.67952	1.9477	3.42943	0.000604846	0.00166333	caeca
Otu0121	Bacteria(100);Firmicutes(100);Clostridia(100);Clostridiales(100);Ruminococcaceae(100);Ruminococcaceae_UCG-014(100);	141.988	7.62616	2.22886	3.42155	0.000622648	0.0016851	caeca
Otu0132	Bacteria(100);Tenericutes(100);Mollicutes(100);Mollicutes_RF39(100);Mollicutes_RF39_fa(100);Mollicutes_RF39_ge(100);	77.6447	6.92281	2.02264	3.42266	0.00062011	0.0016851	caeca
Otu0092	Bacteria(100);Firmicutes(100);Clostridia(100);Clostridiales(100);Ruminococcaceae(100);Ruminococcaceae_unclassified(100);	11.4601	7.15406	2.09267	3.41864	0.00062936	0.00168986	caeca
Otu0206	Bacteria(100);Firmicutes(100);Clostridia(100);Clostridiales(100);Lachnospiraceae(100);Lachnospiraceae_unclassified(100);	18.2123	7.7237	2.26933	3.40352	0.000665247	0.00177226	caeca
Otu0192	Bacteria(100);Firmicutes(100);Clostridia(100);Clostridiales(100);Ruminococcaceae(100);Ruminococcaceae_ge(100);	14.7296	6.1144	1.80786	3.38211	0.000719301	0.00190141	caeca
Otu0293	Bacteria(100);Firmicutes(100);Clostridia(100);Clostridiales(100);Ruminococcaceae(100);Ruminococcaceae_UCG-013(99);	14.8673	6.83509	2.03776	3.35423	0.00079587	0.00208763	caeca
Otu0154	Bacteria(100);Firmicutes(100);Clostridia(100);Clostridiales(100);Ruminococcaceae(100);Ruminococcaceae_UCG-014(100);	31.4846	7.86104	2.34984	3.34536	0.000821773	0.0021382	caeca
Otu0163	Bacteria(100);Proteobacteria(100);Gammaproteobacteria(100);Enterobacteriales(100);Enterobacteriaceae(100);Enterobacteriaceae_unclassified(100);	14.3917	5.32006	1.59123	3.34336	0.00082769	0.0021382	caeca
Otu0077	Bacteria(100);Firmicutes(100);Clostridia(100);Clostridiales(100);Lachnospiraceae(100);Lachnospiraceae_unclassified(100);	4.77954	6.28524	1.90746	3.29509	0.000983899	0.00252263	caeca
Otu0397	Bacteria(100);Actinobacteria(100);Coriobacteriia(100);Coriobacteriales(100);Eggerthellaceae(100);Gordonibacter(100);	5.41783	6.81952	2.1199	3.2169	0.00129583	0.00329759	caeca
Otu0374	Bacteria(100);Firmicutes(100);Clostridia(100);Clostridiales(100);Ruminococcaceae(100);Ruminococcaceae_unclassified(100);	6.6823	5.99688	1.8655	3.21463	0.00130614	0.00329922	caeca
Otu0348	Bacteria(100);Firmicutes(100);Clostridia(100);Clostridiales(100);Lachnospiraceae(100);Lachnospiraceae_unclassified(100);	5.29214	6.44869	2.02967	3.17721	0.001487	0.00372844	caeca
Otu0057	Bacteria(100);Firmicutes(100);Clostridia(100);Clostridiales(100);Peptostreptococcaceae(100);Peptostreptococcaceae_unclassified(100);	167.165	6.42712	2.03979	3.15088	0.0016278	0.00405169	caeca
Otu0375	Bacteria(100);Firmicutes(100);Clostridia(100);Clostridiales(100);Ruminococcaceae(100);Ruminiclostridium_9(99);	8.36467	7.27946	2.32803	3.12688	0.00176671	0.00436557	caeca
Otu0011	Bacteria(100);Firmicutes(100);Clostridia(100);Clostridiales(100);Clostridiaceae_1(100);Candidatus_Arthromitus(100);	40.6886	5.91283	1.90826	3.09855	0.00194473	0.00477087	caeca
Otu0359	Bacteria(100);Firmicutes(100);Clostridia(100);Clostridiales(100);Lachnospiraceae(100);Lachnospiraceae_unclassified(100);	6.23673	6.16682	1.99576	3.08996	0.00200181	0.00487585	caeca
Otu0362	Bacteria(100);Firmicutes(100);Clostridia(100);Clostridiales(100);Ruminococcaceae(100);Ruminococcaceae_unclassified(100);	10.0973	7.1674	2.33829	3.06523	0.00217502	0.00526015	caeca
Otu0477	Bacteria(100);Firmicutes(100);Clostridia(100);Clostridiales(100);Ruminococcaceae(98);Ruminococcaceae_unclassified(98);	4.80759	6.37022	2.08139	3.06056	0.00220922	0.00530524	caeca
Otu0238	Bacteria(100);Firmicutes(100);Clostridia(100);Clostridiales(100);Lachnospiraceae(100);Lachnospiraceae_unclassified(100);	30.9408	5.67631	1.87385	3.02922	0.00245188	0.00584679	caeca
Otu0320	Bacteria(100);Firmicutes(100);Clostridia(100);Clostridiales(100);Ruminococcaceae(100);Ruminococcaceae_unclassified(100);	4.95383	6.2447	2.07933	3.00323	0.0026713	0.00632578	caeca
Otu0339	Bacteria(100);Firmicutes(100);Clostridia(99);Clostridiales(99);Ruminococcaceae(99);Ruminococcaceae_unclassified(99);	9.68293	7.70506	2.57502	2.99224	0.00276942	0.00651292	caeca
Otu0155	Bacteria(100);Firmicutes(100);Clostridia(100);Clostridiales(100);Lachnospiraceae(100);Blautia(97);	56.5805	4.74538	1.58785	2.98856	0.00280297	0.00654666	caeca
Otu0217	Bacteria(100);Tenericutes(100);Mollicutes(100);Mollicutes_RF39(100);Mollicutes_RF39_fa(100);Mollicutes_RF39_ge(100);	37.7057	7.30721	2.4678	2.96101	0.00306627	0.00711291	caeca
Otu0129	Bacteria(100);Firmicutes(100);Clostridia(100);Clostridiales(100);Lachnospiraceae(100);Lachnospiraceae_unclassified(100);	28.5937	4.28297	1.45027	2.95323	0.00314467	0.00724549	caeca
Otu0225	Bacteria(100);Firmicutes(100);Clostridia(100);Clostridiales(100);Ruminococcaceae(100);GCA-900066225(98);	25.6543	5.14422	1.75392	2.93299	0.00335711	0.00768304	caeca
Otu0165	Bacteria(100);Firmicutes(100);Clostridia(100);Clostridiales(100);Ruminococcaceae(100);Ruminococcaceae_UCG-014(100);	60.4431	7.66535	2.653	2.88932	0.00386082	0.00877693	caeca
Otu0050	Bacteria(100);Firmicutes(100);Clostridia(100);Clostridiales(100);Ruminococcaceae(100);Ruminococcaceae_unclassified(100);	6.67078	6.14619	2.14642	2.86346	0.00419044	0.00946318	caeca
Otu0325	Bacteria(100);Firmicutes(100);Clostridia(100);Clostridiales(100);Lachnospiraceae(100);Lachnospiraceae_unclassified(100);	9.8227	5.57831	1.95139	2.85863	0.00425475	0.0095452	caeca
Otu0298	Bacteria(100);Firmicutes(100);Clostridia(100);Clostridiales(100);Ruminococcaceae(100);Ruminococcaceae_unclassified(100);	13.7523	6.50115	2.30841	2.8163	0.00485808	0.0108275	caeca
Otu0137	Bacteria(100);Firmicutes(100);Clostridia(100);Clostridiales(100);Ruminococcaceae(100);Ruminococcaceae_UCG-014(100);	78.0474	7.07172	2.52636	2.79918	0.00512331	0.0113445	caeca
Otu0316	Bacteria(100);Firmicutes(100);Clostridia(100);Clostridiales(100);Ruminococcaceae(100);Negativibacillus(100);	5.91463	5.79043	2.08662	2.77502	0.00551977	0.0121435	caeca
Otu0285	Bacteria(100);Actinobacteria(100);Actinobacteria(100);Bifidobacteriales(100);Bifidobacteriaceae(100);Bifidobacteriaceae_unclassified(91);	4.17929	4.77978	1.74761	2.73504	0.00623731	0.0136341	caeca
Otu0448	Bacteria(100);Firmicutes(100);Clostridia(100);Clostridiales(100);Ruminococcaceae(100);Ruminiclostridium_5(94);	4.80769	6.19352	2.2735	2.72422	0.00644535	0.0139105	caeca
Otu0074	Bacteria(100);Bacteria_unclassified(100);Bacteria_unclassified(100);Bacteria_unclassified(100);Bacteria_unclassified(100);Bacteria_unclassified(100);	8.94942	7.22185	2.69307	2.68164	0.00732623	0.0157122	caeca
Otu0414	Bacteria(100);Firmicutes(100);Bacilli(100);Bacillales(82);Bacillales_unclassified(82);Bacillales_unclassified(82);	4.94836	6.68898	2.50888	2.66612	0.00767318	0.0163535	caeca
Otu0474	Bacteria(100);Firmicutes(100);Clostridia(100);Clostridiales(100);Ruminococcaceae(100);Faecalibacterium(54);	4.53454	6.58167	2.48067	2.65318	0.00797367	0.0168883	caeca
Otu0138	Bacteria(100);Firmicutes(100);Clostridia(100);Clostridiales(100);Ruminococcaceae(100);Ruminococcaceae_UCG-014(100);	80.9376	6.05289	2.30826	2.62227	0.00873454	0.0183857	caeca
Otu0179	Bacteria(100);Firmicutes(100);Clostridia(100);Clostridiales(100);Lachnospiraceae(100);Lachnoclostridium(97);	7.25501	5.29264	2.02038	2.61963	0.00880243	0.0184149	caeca
Otu0508	Bacteria(100);Firmicutes(100);Clostridia(100);Clostridiales(100);Clostridiales_vadinBB60_group(100);Clostridiales_vadinBB60_group_ge(100);	4.07646	5.38309	2.068	2.60304	0.00924015	0.0192127	caeca
Otu0279	Bacteria(100);Firmicutes(100);Clostridia(100);Clostridiales(100);Ruminococcaceae(100);Ruminococcaceae_unclassified(100);	14.8422	5.34478	2.08411	2.56454	0.0103314	0.021223	caeca
Otu0166	Bacteria(100);Firmicutes(100);Clostridia(100);Clostridiales(100);Ruminococcaceae(100);Negativibacillus(100);	10.7774	7.86314	3.12994	2.51224	0.0119969	0.0244967	caeca
Otu0118	Bacteria(100);Tenericutes(100);Mollicutes(100);Mollicutes_RF39(100);Mollicutes_RF39_fa(100);Mollicutes_RF39_ge(100);	100.88	6.7711	2.71545	2.49355	0.0126473	0.025671	caeca
Otu0160	Bacteria(100);Firmicutes(100);Clostridia(100);Clostridiales(100);Ruminococcaceae(100);Ruminococcaceae_unclassified(100);	76.9828	8.06483	3.26975	2.4665	0.0136442	0.0275306	caeca
Otu0342	Bacteria(100);Firmicutes(100);Clostridia(100);Clostridiales(100);Ruminococcaceae(100);uncultured(99);	3.45195	4.75584	1.94764	2.44185	0.0146123	0.0293106	caeca
Otu0328	Bacteria(100);Firmicutes(100);Clostridia(100);Clostridiales(100);Lachnospiraceae(100);Lachnospiraceae_unclassified(100);	7.34847	3.94366	1.62047	2.43366	0.0149471	0.0298068	caeca
Otu0511	Bacteria(100);Firmicutes(100);Clostridia(100);Clostridiales(100);Clostridiales_vadinBB60_group(98);Clostridiales_vadinBB60_group_ge(98);	5.02959	6.39737	2.63668	2.4263	0.0152538	0.0298939	caeca
Otu0395	Bacteria(100);Firmicutes(100);Clostridia(100);Clostridiales(100);Lachnospiraceae(100);Lachnospiraceae_unclassified(100);	6.14877	6.09901	2.51343	2.42657	0.0152423	0.0298939	caeca
Otu0351	Bacteria(100);Firmicutes(100);Clostridia(100);Clostridiales(100);Clostridiales_vadinBB60_group(100);Clostridiales_vadinBB60_group_ge(100);	5.48228	4.52985	1.86491	2.42899	0.0151408	0.0298939	caeca
Otu0361	Bacteria(100);Firmicutes(100);Clostridia(100);Clostridiales(100);Clostridiales_vadinBB60_group(83);Clostridiales_vadinBB60_group_ge(83);	3.52651	6.04509	2.49606	2.42185	0.0154416	0.0300891	caeca
Otu0483	Bacteria(100);Firmicutes(100);Clostridia(100);Clostridiales(100);Ruminococcaceae(100);Faecalibacterium(73);	4.39099	6.26552	2.59062	2.41855	0.0155827	0.0301914	caeca
Otu0324	Bacteria(100);Firmicutes(100);Clostridia(100);Clostridiales(100);Ruminococcaceae(100);Ruminococcaceae_UCG-014(100);	7.69931	4.83565	2.02239	2.39106	0.0167996	0.0323654	caeca
Otu0548	Bacteria(100);Firmicutes(100);Clostridia(100);Clostridiales(100);Ruminococcaceae(100);Ruminococcaceae_ge(94);	3.18764	5.70608	2.39896	2.37857	0.0173801	0.0332956	caeca
Otu0553	Bacteria(100);Firmicutes(100);Clostridia(100);Clostridiales(100);Ruminococcaceae(100);Ruminococcaceae_unclassified(100);	2.29313	5.51417	2.32183	2.37493	0.0175524	0.0334379	caeca
Otu0497	Bacteria(100);Firmicutes(100);Clostridia(100);Clostridiales(100);Ruminococcaceae(100);Ruminiclostridium_5(100);	2.67767	5.51192	2.33039	2.36523	0.0180188	0.0341357	caeca
Otu0291	Bacteria(100);Firmicutes(100);Clostridia(100);Clostridiales(100);Ruminococcaceae(100);Ruminococcaceae_unclassified(100);	14.5736	5.59436	2.38735	2.34334	0.0191122	0.0360069	caeca
Otu0484	Bacteria(100);Firmicutes(100);Clostridia(100);Clostridiales(100);Lachnospiraceae(100);Lachnospiraceae_unclassified(100);	2.97426	5.21197	2.26266	2.30347	0.0212524	0.0398191	caeca
Otu0001	Bacteria(100);Firmicutes(100);Clostridia(100);Clostridiales(100);Clostridiaceae_1(100);Clostridium_sensu_stricto_1(100);	8.23218	4.06178	1.77969	2.2823	0.0224716	0.0418733	caeca
Otu0076	Bacteria(100);Firmicutes(100);Clostridia(100);Clostridiales(100);Ruminococcaceae(100);Ruminococcaceae_unclassified(100);	8.39477	6.9415	3.0764	2.25637	0.0240472	0.0443249	caeca
Otu0181	Bacteria(100);Firmicutes(100);Clostridia(100);Clostridiales(100);Ruminococcaceae(100);Ruminococcaceae_UCG-010(100);	51.886	6.18293	2.75476	2.24446	0.0248031	0.0454723	caeca
Otu0482	Bacteria(100);Firmicutes(100);Clostridia(100);Clostridiales(100);Lachnospiraceae(100);Lachnospiraceae_unclassified(100);	4.99297	6.58796	2.95113	2.23235	0.0255915	0.0466669	caeca
Otu0178	Bacteria(100);Firmicutes(100);Clostridia(100);Clostridiales(100);Christensenellaceae(100);Christensenellaceae_R-7_group(100);	74.7035	7.03864	3.16379	2.22475	0.0260981	0.0471393	caeca
Otu0615	Bacteria(100);Firmicutes(96);Clostridia(79);Clostridiales(79);Clostridiales_vadinBB60_group(79);Clostridiales_vadinBB60_group_ge(79);	2.52055	5.59088	2.51353	2.22432	0.0261271	0.0471393	caeca
Otu0350	Bacteria(100);Firmicutes(100);Clostridia(100);Clostridiales(100);Eubacteriaceae(100);Anaerofustis(100);	8.32624	6.50866	2.93329	2.21889	0.0264941	0.04755	caeca
Otu0447	Bacteria(100);Firmicutes(100);Clostridia(100);Clostridiales(100);Ruminococcaceae(100);Negativibacillus(98);	5.74376	6.56197	2.97786	2.20359	0.0275532	0.0491919	caeca
Otu0015	Bacteria(100);Firmicutes(100);Bacilli(100);Bacillales(100);Staphylococcaceae(100);Staphylococcus(100);	918.671	-5.01302	1.1415	-4.3916	1.12521e-05	4.56782e-05	jejunum
Otu0081	Bacteria(100);Actinobacteria(100);Actinobacteria(100);Micrococcales(100);Brevibacteriaceae(100);Brevibacterium(100);	49.1874	-4.70575	1.72291	-2.73128	0.00630887	0.0137027	jejunum
Otu0086	Bacteria(100);Firmicutes(100);Bacilli(100);Bacillales(100);Staphylococcaceae(100);Jeotgalicoccus(100);	31.7216	-3.81324	1.46835	-2.59696	0.00940517	0.0194373	jejunum
Otu0029	Bacteria(100);Firmicutes(100);Bacilli(100);Lactobacillales(100);Lactobacillaceae(100);Lactobacillus(100);	312.632	-3.46034	1.52492	-2.2692	0.0232562	0.0430998	jejunum

## Sheet: caeca_ileum
otu	Taxonomy	baseMean	log2FoldChange	lfcSE	stat	pvalue	padj	group
Otu0076	Bacteria(100);Firmicutes(100);Clostridia(100);Clostridiales(100);Ruminococcaceae(100);Ruminococcaceae_unclassified(100);	8.39477	23.8394	3.08705	7.72238	1.14176e-14	3.64221e-11	caeca
Otu0036	Bacteria(100);Bacteroidetes(100);Bacteroidia(100);Bacteroidales(100);Rikenellaceae(100);Alistipes(100);	1074.03	10.5597	1.4197	7.43798	1.02233e-13	1.63061e-10	caeca
Otu0046	Bacteria(100);Firmicutes(100);Erysipelotrichia(100);Erysipelotrichales(100);Erysipelotrichaceae(100);Erysipelatoclostridium(97);	204.172	10.1681	1.39285	7.30024	2.87255e-13	2.29086e-10	caeca
Otu0035	Bacteria(100);Firmicutes(100);Clostridia(100);Clostridiales(100);Lachnospiraceae(100);Lachnospiraceae_unclassified(100);	805.072	9.33794	1.27257	7.33787	2.17022e-13	2.29086e-10	caeca
Otu0193	Bacteria(100);Firmicutes(100);Clostridia(100);Clostridiales(100);Ruminococcaceae(100);Ruminococcaceae_UCG-014(100);	36.8517	25.8344	3.63101	7.11494	1.11959e-12	5.95251e-10	caeca
Otu0030	Bacteria(100);Firmicutes(100);Clostridia(100);Clostridiales(100);Ruminococcaceae(100);Ruminococcaceae_unclassified(100);	438.93	8.44648	1.1861	7.12124	1.06961e-12	5.95251e-10	caeca
Otu0065	Bacteria(100);Firmicutes(100);Clostridia(100);Clostridiales(100);Lachnospiraceae(100);Sellimonas(100);	112.29	8.52152	1.21363	7.0215	2.19503e-12	1.00031e-09	caeca
Otu0048	Bacteria(100);Firmicutes(100);Clostridia(100);Clostridiales(100);Lachnospiraceae(100);Lachnospiraceae_unclassified(100);	206.144	8.45008	1.21551	6.95189	3.6042e-12	1.43718e-09	caeca
Otu0045	Bacteria(100);Firmicutes(100);Clostridia(100);Clostridiales(100);Ruminococcaceae(100);DTU089(100);	277.051	9.32374	1.35552	6.87833	6.05573e-12	1.98146e-09	caeca
Otu0069	Bacteria(100);Firmicutes(100);Clostridia(100);Clostridiales(100);Lachnospiraceae(100);Lachnospiraceae_unclassified(100);	177.726	7.97996	1.16077	6.87471	6.21148e-12	1.98146e-09	caeca
Otu0049	Bacteria(100);Firmicutes(100);Clostridia(100);Clostridiales(100);Ruminococcaceae(100);Flavonifractor(100);	278.059	7.87497	1.15136	6.8397	7.93609e-12	2.30146e-09	caeca
Otu0033	Bacteria(100);Firmicutes(100);Clostridia(100);Clostridiales(100);Ruminococcaceae(100);Oscillibacter(100);	224.32	9.2458	1.35577	6.81959	9.13034e-12	2.42715e-09	caeca
Otu0114	Bacteria(100);Firmicutes(100);Clostridia(100);Clostridiales(100);Ruminococcaceae(100);Oscillibacter(100);	128.874	10.166	1.51583	6.70655	1.99282e-11	4.89007e-09	caeca
Otu0072	Bacteria(100);Firmicutes(100);Clostridia(100);Clostridiales(100);Ruminococcaceae(100);Oscillibacter(100);	201.428	8.66034	1.30893	6.61634	3.68206e-11	8.38985e-09	caeca
Otu0017	Bacteria(100);Firmicutes(100);Clostridia(100);Clostridiales(100);Ruminococcaceae(100);Faecalibacterium(100);	4142.54	8.64995	1.31116	6.59719	4.1902e-11	8.91115e-09	caeca
Otu0059	Bacteria(100);Firmicutes(100);Clostridia(100);Clostridiales(100);Ruminococcaceae(100);Ruminiclostridium_5(100);	135.173	8.35777	1.2791	6.5341	6.39928e-11	1.27586e-08	caeca
Otu0148	Bacteria(100);Firmicutes(100);Clostridia(100);Clostridiales(100);Clostridiales_unclassified(100);Clostridiales_unclassified(100);	81.6099	10.5735	1.63719	6.45836	1.05844e-10	1.85733e-08	caeca
Otu0144	Bacteria(100);Firmicutes(100);Firmicutes_unclassified(99);Firmicutes_unclassified(99);Firmicutes_unclassified(99);Firmicutes_unclassified(99);	68.6331	8.90383	1.37951	6.45435	1.08684e-10	1.85733e-08	caeca
Otu0073	Bacteria(100);Firmicutes(100);Clostridia(100);Clostridiales(100);Ruminococcaceae(100);Ruminococcaceae_unclassified(100);	162.039	8.32665	1.29263	6.44164	1.18187e-10	1.85733e-08	caeca
Otu0056	Bacteria(100);Firmicutes(100);Clostridia(100);Clostridiales(100);Ruminococcaceae(100);Ruminococcaceae_unclassified(100);	231.959	8.27545	1.28571	6.43649	1.2227e-10	1.85733e-08	caeca
Otu0040	Bacteria(100);Firmicutes(100);Clostridia(100);Clostridiales(100);Lachnospiraceae(100);Lachnoclostridium(96);	287.062	7.74114	1.20096	6.44582	1.14979e-10	1.85733e-08	caeca
Otu0025	Bacteria(100);Firmicutes(100);Clostridia(100);Clostridiales(100);Ruminococcaceae(100);Ruminococcaceae_unclassified(100);	937.378	7.97268	1.24481	6.40474	1.50629e-10	2.18413e-08	caeca
Otu0091	Bacteria(100);Firmicutes(100);Clostridia(100);Clostridiales(100);Christensenellaceae(100);Christensenellaceae_R-7_group(100);	211.18	8.27499	1.29573	6.38635	1.69892e-10	2.35633e-08	caeca
Otu0082	Bacteria(100);Firmicutes(100);Erysipelotrichia(100);Erysipelotrichales(100);Erysipelotrichaceae(100);Merdibacter(100);	100.568	8.50584	1.33444	6.3741	1.84038e-10	2.44618e-08	caeca
Otu0054	Bacteria(100);Firmicutes(100);Clostridia(100);Clostridiales(100);Lachnospiraceae(100);Lachnospiraceae_unclassified(96);	150.213	7.0058	1.10234	6.35537	2.07927e-10	2.65315e-08	caeca
Otu0039	Bacteria(100);Actinobacteria(100);Coriobacteriia(100);Coriobacteriales(100);Eggerthellaceae(100);CHKCI002(100);	181.799	8.0304	1.27409	6.30287	2.92176e-10	3.58478e-08	caeca
Otu0067	Bacteria(100);Firmicutes(100);Clostridia(100);Clostridiales(100);Ruminococcaceae(100);Ruminococcaceae_unclassified(100);	118.496	9.12544	1.45283	6.28113	3.36116e-10	3.97115e-08	caeca
Otu0020	Bacteria(100);Firmicutes(100);Clostridia(100);Clostridiales(100);Lachnospiraceae(100);Anaerostipes(100);	500.175	9.21549	1.4788	6.23171	4.61358e-10	5.07494e-08	caeca
Otu0124	Bacteria(100);Firmicutes(100);Clostridia(100);Clostridiales(100);Ruminococcaceae(100);Ruminococcaceae_UCG-004(98);	65.9596	7.69819	1.23483	6.23421	4.54058e-10	5.07494e-08	caeca
Otu0140	Bacteria(100);Firmicutes(100);Clostridia(100);Clostridiales(100);Lachnospiraceae(100);Lachnoclostridium(94);	58.0637	8.73817	1.40587	6.21547	5.11697e-10	5.44105e-08	caeca
Otu0010	Bacteria(100);Firmicutes(100);Clostridia(100);Clostridiales(100);Lachnospiraceae(100);Lachnospiraceae_unclassified(100);	390.942	7.40615	1.19318	6.20709	5.39757e-10	5.55427e-08	caeca
Otu0106	Bacteria(100);Firmicutes(100);Clostridia(100);Clostridiales(100);Ruminococcaceae(100);Ruminiclostridium_5(98);	86.8951	9.46667	1.52851	6.19341	5.88773e-10	5.86933e-08	caeca
Otu0013	Bacteria(100);Actinobacteria(100);Actinobacteria(100);Bifidobacteriales(100);Bifidobacteriaceae(100);Bifidobacterium(100);	2452.26	7.04138	1.1382	6.18642	6.15478e-10	5.94962e-08	caeca
Otu0034	Bacteria(100);Firmicutes(100);Clostridia(100);Clostridiales(100);Clostridiales_vadinBB60_group(100);Clostridiales_vadinBB60_group_ge(100);	802.674	8.88816	1.43869	6.17796	6.49347e-10	6.09241e-08	caeca
Otu0151	Bacteria(100);Firmicutes(100);Clostridia(100);Clostridiales(100);Clostridiales_vadinBB60_group(100);Clostridiales_vadinBB60_group_ge(100);	62.1484	11.2234	1.81875	6.17097	6.78709e-10	6.18595e-08	caeca
Otu0099	Bacteria(100);Firmicutes(100);Clostridia(100);Clostridiales(100);Clostridiales_vadinBB60_group(100);Clostridiales_vadinBB60_group_ge(100);	160.971	8.92012	1.45311	6.13865	8.32272e-10	7.37486e-08	caeca
Otu0051	Bacteria(100);Firmicutes(100);Clostridia(100);Clostridiales(100);Lachnospiraceae(99);Lachnospiraceae_unclassified(99);	604.497	8.80627	1.43723	6.12726	8.94056e-10	7.50536e-08	caeca
Otu0022	Bacteria(100);Firmicutes(100);Clostridia(100);Clostridiales(100);Ruminococcaceae(100);Ruminiclostridium_9(100);	646.669	8.25524	1.34714	6.12795	8.90168e-10	7.50536e-08	caeca
Otu0130	Bacteria(100);Firmicutes(100);Clostridia(100);Clostridiales(100);Ruminococcaceae(100);Ruminococcaceae_unclassified(85);	93.1527	8.25804	1.35436	6.09737	1.07829e-09	8.81988e-08	caeca
Otu0127	Bacteria(100);Firmicutes(100);Clostridia(100);Clostridiales(100);Lachnospiraceae(100);Lachnospiraceae_unclassified(100);	71.6316	8.26567	1.3611	6.0728	1.25698e-09	1.00244e-07	caeca
Otu0023	Bacteria(100);Firmicutes(100);Clostridia(100);Clostridiales(100);Ruminococcaceae(100);Butyricicoccus(100);	271.363	9.99768	1.65796	6.0301	1.63856e-09	1.25548e-07	caeca
Otu0018	Bacteria(100);Firmicutes(100);Clostridia(100);Clostridiales(100);Lachnospiraceae(100);Lachnospiraceae_unclassified(100);	3089.9	7.51656	1.2468	6.02869	1.65298e-09	1.25548e-07	caeca
Otu0062	Bacteria(100);Firmicutes(100);Clostridia(100);Clostridiales(100);Lachnospiraceae(100);Lachnospiraceae_unclassified(100);	156.618	7.39664	1.22995	6.01378	1.81249e-09	1.34461e-07	caeca
Otu0058	Bacteria(100);Firmicutes(100);Clostridia(100);Clostridiales(100);Ruminococcaceae(100);Ruminococcaceae_unclassified(100);	538.698	9.39769	1.56869	5.99077	2.08852e-09	1.51418e-07	caeca
Otu0024	Bacteria(100);Firmicutes(100);Clostridia(100);Clostridiales(100);Lachnospiraceae(100);Lachnospiraceae_unclassified(100);	304.798	8.20347	1.37093	5.98388	2.17887e-09	1.54458e-07	caeca
Otu0103	Bacteria(100);Firmicutes(100);Clostridia(100);Clostridiales(100);Ruminococcaceae(100);Subdoligranulum(99);	22.1801	8.74726	1.47107	5.94619	2.74451e-09	1.87559e-07	caeca
Otu0014	Bacteria(100);Firmicutes(100);Clostridia(100);Clostridiales(100);Lachnospiraceae(100);Lachnospiraceae_unclassified(100);	1687.16	7.61364	1.28066	5.94507	2.76341e-09	1.87559e-07	caeca
Otu0183	Bacteria(100);Bacteroidetes(100);Bacteroidia(100);Bacteroidales(100);Rikenellaceae(100);Alistipes(100);	41.9435	9.50119	1.60693	5.91262	3.36704e-09	2.23768e-07	caeca
Otu0182	Bacteria(100);Firmicutes(100);Clostridia(100);Clostridiales(100);Family_XIII(100);Family_XIII_unclassified(96);	40.6281	10.3513	1.77197	5.84169	5.16746e-09	3.2522e-07	caeca
Otu0146	Bacteria(100);Firmicutes(100);Clostridia(100);Clostridiales(100);Lachnospiraceae(100);Lachnospiraceae_unclassified(100);	31.773	9.68467	1.65988	5.83456	5.3932e-09	3.2522e-07	caeca
Otu0194	Bacteria(100);Firmicutes(100);Clostridia(100);Clostridiales(100);Clostridiales_vadinBB60_group(100);Clostridiales_vadinBB60_group_ge(100);	28.1711	9.15322	1.56752	5.8393	5.24219e-09	3.2522e-07	caeca
Otu0184	Bacteria(100);Firmicutes(100);Clostridia(100);Clostridiales(100);Ruminococcaceae(100);Ruminococcaceae_unclassified(100);	29.0286	8.30773	1.42396	5.83425	5.40334e-09	3.2522e-07	caeca
Otu0021	Bacteria(100);Firmicutes(100);Clostridia(100);Clostridiales(100);Ruminococcaceae(100);Ruminiclostridium_5(100);	780.452	7.79499	1.33387	5.8439	5.09937e-09	3.2522e-07	caeca
Otu0131	Bacteria(100);Firmicutes(100);Clostridia(100);Clostridiales(100);Lachnospiraceae(100);Shuttleworthia(98);	85.9269	7.31924	1.25576	5.82853	5.59176e-09	3.30328e-07	caeca
Otu0112	Bacteria(100);Firmicutes(100);Clostridia(100);Clostridiales(100);Lachnospiraceae(100);GCA-900066575(100);	90.7667	7.64472	1.31536	5.81189	6.17714e-09	3.58274e-07	caeca
Otu0102	Bacteria(100);Firmicutes(100);Clostridia(100);Clostridiales(100);Ruminococcaceae(100);uncultured(97);	94.8742	8.28073	1.43865	5.75588	8.61893e-09	4.90971e-07	caeca
Otu0128	Bacteria(100);Firmicutes(100);Clostridia(100);Clostridiales(100);Clostridiales_vadinBB60_group(100);Clostridiales_vadinBB60_group_ge(100);	127.317	9.99667	1.73926	5.74765	9.04927e-09	5.06267e-07	caeca
Otu0153	Bacteria(100);Firmicutes(100);Clostridia(100);Clostridiales(100);Clostridiales_vadinBB60_group(100);Clostridiales_vadinBB60_group_ge(100);	71.5348	8.22568	1.43186	5.74477	9.20486e-09	5.06267e-07	caeca
Otu0079	Bacteria(100);Firmicutes(100);Clostridia(100);Clostridiales(100);Ruminococcaceae(100);Ruminococcaceae_unclassified(100);	83.4729	7.98576	1.39342	5.73104	9.98151e-09	5.39678e-07	caeca
Otu0044	Bacteria(100);Firmicutes(100);Clostridia(100);Clostridiales(100);Lachnospiraceae(100);Tyzzerella(100);	150.161	8.60225	1.51675	5.67151	1.41544e-08	7.52542e-07	caeca
Otu0186	Bacteria(100);Firmicutes(100);Clostridia(100);Clostridiales(100);Ruminococcaceae(100);Ruminococcaceae_UCG-013(96);	35.8903	8.049	1.42543	5.64674	1.63522e-08	8.55142e-07	caeca
Otu0095	Bacteria(100);Firmicutes(100);Clostridia(100);Clostridiales(100);Ruminococcaceae(100);Ruminococcaceae_unclassified(94);	90.0629	9.22333	1.63987	5.62443	1.86118e-08	9.57608e-07	caeca
Otu0116	Bacteria(100);Firmicutes(100);Bacilli(100);Bacillales(99);Bacillales_unclassified(99);Bacillales_unclassified(99);	147.639	9.64506	1.71726	5.61653	1.94833e-08	9.86535e-07	caeca
Otu0043	Bacteria(100);Firmicutes(100);Clostridia(100);Clostridiales(100);Lachnospiraceae(100);Blautia(96);	589.595	7.00322	1.25244	5.59165	2.24923e-08	1.1211e-06	caeca
Otu0026	Bacteria(100);Firmicutes(100);Clostridia(100);Clostridiales(100);Lachnospiraceae(100);Lachnospiraceae_unclassified(100);	158.509	6.8215	1.23395	5.52821	3.23521e-08	1.58774e-06	caeca
Otu0126	Bacteria(100);Firmicutes(100);Clostridia(100);Clostridiales(100);Defluviitaleaceae(100);Defluviitaleaceae_UCG-011(100);	104.248	8.45207	1.53307	5.51316	3.5244e-08	1.70346e-06	caeca
Otu0133	Bacteria(100);Firmicutes(100);Clostridia(100);Clostridiales(100);Ruminococcaceae(100);Ruminococcaceae_unclassified(100);	82.4432	8.68294	1.58284	5.48568	4.11884e-08	1.96106e-06	caeca
Otu0176	Bacteria(100);Firmicutes(100);Clostridia(100);Clostridiales(100);Ruminococcaceae(100);Ruminococcaceae_unclassified(100);	40.082	8.51679	1.55653	5.47163	4.45903e-08	2.09181e-06	caeca
Otu0162	Bacteria(100);Firmicutes(100);Clostridia(100);Clostridiales(100);Ruminococcaceae(100);Flavonifractor(99);	60.6545	8.5344	1.56534	5.45212	4.97719e-08	2.30105e-06	caeca
Otu0177	Bacteria(100);Firmicutes(100);Clostridia(100);Clostridiales(100);Ruminococcaceae(100);Ruminococcaceae_unclassified(100);	58.4931	9.88133	1.81951	5.43077	5.61106e-08	2.55704e-06	caeca
Otu0064	Bacteria(100);Firmicutes(100);Clostridia(100);Clostridiales(100);Lachnospiraceae(100);Blautia(96);	290.075	6.85036	1.26471	5.41653	6.07663e-08	2.7302e-06	caeca
Otu0158	Bacteria(100);Firmicutes(100);Clostridia(100);Clostridiales(100);Christensenellaceae(100);Christensenellaceae_R-7_group(100);	73.5296	8.62935	1.61023	5.35907	8.36495e-08	3.65537e-06	caeca
Otu0169	Bacteria(100);Firmicutes(100);Clostridia(100);Clostridiales(100);Ruminococcaceae(100);Ruminococcaceae_UCG-014(100);	35.0056	8.35608	1.55915	5.35938	8.35098e-08	3.65537e-06	caeca
Otu0141	Bacteria(100);Firmicutes(100);Clostridia(100);Clostridiales(100);Ruminococcaceae(100);Ruminococcaceae_unclassified(100);	59.8059	7.97101	1.49063	5.34739	8.92295e-08	3.84652e-06	caeca
Otu0215	Bacteria(100);Firmicutes(100);Clostridia(100);Clostridiales(100);Lachnospiraceae(100);Lachnospiraceae_unclassified(100);	27.5725	8.19069	1.56683	5.22754	1.71779e-07	7.30635e-06	caeca
Otu0188	Bacteria(100);Firmicutes(100);Clostridia(100);Clostridiales(100);Clostridiales_vadinBB60_group(100);Clostridiales_vadinBB60_group_ge(100);	51.4651	11.1731	2.14004	5.22098	1.77974e-07	7.47023e-06	caeca
Otu0047	Bacteria(100);Firmicutes(100);Clostridia(100);Clostridiales(100);Lachnospiraceae(100);Lachnospiraceae_unclassified(100);	119.97	6.48876	1.24786	5.19991	1.99389e-07	8.2604e-06	caeca
Otu0189	Bacteria(100);Firmicutes(100);Clostridia(100);Clostridiales(100);Lachnospiraceae(100);Lachnospiraceae_unclassified(100);	22.2603	8.67622	1.69226	5.127	2.94391e-07	1.20398e-05	caeca
Otu0115	Bacteria(100);Firmicutes(100);Clostridia(100);Clostridiales(100);Ruminococcaceae(100);Ruminococcaceae_UCG-014(100);	115.66	10.1259	1.98884	5.09135	3.55529e-07	1.42534e-05	caeca
Otu0042	Bacteria(100);Firmicutes(100);Erysipelotrichia(100);Erysipelotrichales(100);Erysipelotrichaceae(100);Erysipelotrichaceae_unclassified(100);	101.842	9.17625	1.80268	5.09032	3.57451e-07	1.42534e-05	caeca
Otu0071	Bacteria(100);Firmicutes(100);Clostridia(100);Clostridiales(100);Clostridiales_vadinBB60_group(100);Clostridiales_vadinBB60_group_ge(100);	41.5438	8.01699	1.58006	5.07387	3.89815e-07	1.5352e-05	caeca
Otu0170	Bacteria(100);Firmicutes(100);Clostridia(100);Clostridiales(100);Ruminococcaceae(100);Ruminococcaceae_UCG-014(100);	60.3172	9.6211	1.89877	5.06701	4.04105e-07	1.57207e-05	caeca
Otu0228	Bacteria(100);Firmicutes(100);Clostridia(100);Clostridiales(100);Ruminococcaceae(100);Ruminococcaceae_unclassified(100);	23.4364	8.9797	1.77348	5.06332	4.12008e-07	1.5835e-05	caeca
Otu0052	Bacteria(100);Firmicutes(100);Clostridia(100);Clostridiales(100);Lachnospiraceae(100);Eisenbergiella(97);	221.187	7.01253	1.39202	5.03765	4.71281e-07	1.78974e-05	caeca
Otu0019	Bacteria(100);Firmicutes(100);Clostridia(100);Clostridiales(100);Lachnospiraceae(100);Lachnoclostridium(96);	44.4258	6.96596	1.38418	5.03256	4.83977e-07	1.81634e-05	caeca
Otu0108	Bacteria(100);Firmicutes(100);Clostridia(100);Clostridiales(100);Ruminococcaceae(100);Ruminococcaceae_unclassified(100);	145.701	8.21004	1.63973	5.00695	5.53003e-07	2.05126e-05	caeca
Otu0132	Bacteria(100);Tenericutes(100);Mollicutes(100);Mollicutes_RF39(100);Mollicutes_RF39_fa(100);Mollicutes_RF39_ge(100);	77.6447	10.3895	2.10265	4.94116	7.76581e-07	2.84207e-05	caeca
Otu0192	Bacteria(100);Firmicutes(100);Clostridia(100);Clostridiales(100);Ruminococcaceae(100);Ruminococcaceae_ge(100);	14.7296	9.22719	1.86811	4.9393	7.84018e-07	2.84207e-05	caeca
Otu0173	Bacteria(100);Firmicutes(100);Clostridia(100);Clostridiales(100);Ruminococcaceae(100);Ruminococcaceae_unclassified(100);	23.6479	9.2476	1.87313	4.93697	7.93448e-07	2.84393e-05	caeca
Otu0196	Bacteria(100);Firmicutes(100);Clostridia(100);Clostridiales(100);Ruminococcaceae(100);Ruminiclostridium_5(100);	32.8392	9.64127	1.95381	4.9346	8.0317e-07	2.84679e-05	caeca
Otu0225	Bacteria(100);Firmicutes(100);Clostridia(100);Clostridiales(100);Ruminococcaceae(100);GCA-900066225(98);	25.6543	9.31506	1.89458	4.91669	8.80176e-07	3.08545e-05	caeca
Otu0233	Bacteria(100);Firmicutes(100);Clostridia(100);Clostridiales(100);Lachnospiraceae(100);Lachnospiraceae_unclassified(99);	17.5809	9.86449	2.01255	4.9015	9.51092e-07	3.29781e-05	caeca
Otu0139	Bacteria(100);Firmicutes(100);Clostridia(100);Clostridiales(100);Ruminococcaceae(100);Ruminococcaceae_UCG-014(100);	65.0531	8.19162	1.67826	4.88102	1.05537e-06	3.62004e-05	caeca
Otu0100	Bacteria(100);Firmicutes(100);Clostridia(100);Clostridiales(100);Clostridiales_vadinBB60_group(100);Clostridiales_vadinBB60_group_ge(100);	107.587	8.08146	1.6568	4.87774	1.07307e-06	3.64157e-05	caeca
Otu0171	Bacteria(100);Tenericutes(100);Mollicutes(100);Mollicutes_RF39(100);Mollicutes_RF39_fa(100);Mollicutes_RF39_ge(100);	41.471	9.43291	1.93853	4.86601	1.13876e-06	3.82385e-05	caeca
Otu0234	Bacteria(100);Firmicutes(100);Clostridia(100);Clostridiales(100);Ruminococcaceae(100);Ruminococcaceae_UCG-009(100);	15.9975	7.94588	1.63994	4.84522	1.2647e-06	4.20251e-05	caeca
Otu0218	Bacteria(100);Firmicutes(100);Clostridia(100);Clostridiales(100);Family_XIII(100);Family_XIII_UCG-001(100);	20.2493	9.25642	1.9248	4.80903	1.51662e-06	4.98765e-05	caeca
Otu0268	Bacteria(100);Firmicutes(100);Firmicutes_unclassified(100);Firmicutes_unclassified(100);Firmicutes_unclassified(100);Firmicutes_unclassified(100);	17.1403	8.27225	1.72464	4.79652	1.61449e-06	5.25534e-05	caeca
Otu0129	Bacteria(100);Firmicutes(100);Clostridia(100);Clostridiales(100);Lachnospiraceae(100);Lachnospiraceae_unclassified(100);	28.5937	7.1446	1.4962	4.77516	1.79568e-06	5.78608e-05	caeca
Otu0120	Bacteria(100);Firmicutes(100);Clostridia(100);Clostridiales(100);Ruminococcaceae(100);Ruminococcaceae_unclassified(100);	66.0821	7.27879	1.53207	4.75095	2.0246e-06	6.45848e-05	caeca
Otu0161	Bacteria(100);Firmicutes(100);Clostridia(100);Clostridiales(100);Ruminococcaceae(100);Ruminococcaceae_unclassified(100);	19.8092	6.92638	1.46531	4.72691	2.27965e-06	7.20007e-05	caeca
Otu0272	Bacteria(100);Actinobacteria(100);Coriobacteriia(100);Coriobacteriales(100);Eggerthellaceae(100);Eggerthellaceae_unclassified(100);	14.2094	9.08192	1.93375	4.69652	2.6463e-06	8.16551e-05	caeca
Otu0090	Bacteria(100);Firmicutes(100);Clostridia(100);Clostridiales(100);Ruminococcaceae(100);Ruminococcaceae_UCG-005(100);	312.007	9.07319	1.9324	4.6953	2.66211e-06	8.16551e-05	caeca
Otu0185	Bacteria(100);Firmicutes(100);Clostridia(100);Clostridiales(100);Lachnospiraceae(100);Tyzzerella(98);	37.663	7.74222	1.64817	4.69746	2.63411e-06	8.16551e-05	caeca
Otu0253	Bacteria(100);Firmicutes(100);Clostridia(100);Clostridiales(100);Lachnospiraceae(100);Lachnospiraceae_unclassified(98);	11.8556	6.58531	1.41462	4.65517	3.23717e-06	9.83485e-05	caeca
Otu0172	Bacteria(100);Firmicutes(100);Erysipelotrichia(96);Erysipelotrichales(96);Erysipelotrichaceae(96);Erysipelotrichaceae_unclassified(96);	62.9174	9.90751	2.13215	4.64673	3.37232e-06	0.000101488	caeca
Otu0214	Bacteria(100);Firmicutes(100);Clostridia(100);Clostridiales(100);Clostridiales_vadinBB60_group(100);Clostridiales_vadinBB60_group_ge(100);	36.0792	9.45694	2.03777	4.64082	3.47033e-06	0.000103461	caeca
Otu0191	Bacteria(100);Firmicutes(100);Clostridia(100);Clostridiales(100);Ruminococcaceae(100);Ruminococcaceae_ge(100);	24.8912	7.92919	1.71026	4.63625	3.54783e-06	0.000104792	caeca
Otu0276	Bacteria(100);Firmicutes(100);Clostridia(100);Clostridiales(100);Christensenellaceae(100);Christensenellaceae_R-7_group(100);	15.2341	8.36412	1.80553	4.63249	3.613e-06	0.000105738	caeca
Otu0241	Bacteria(100);Firmicutes(100);Clostridia(100);Clostridiales(100);Family_XIII(100);Family_XIII_unclassified(100);	21.0638	8.16475	1.76483	4.62636	3.72151e-06	0.000107924	caeca
Otu0221	Bacteria(100);Firmicutes(100);Clostridia(100);Clostridiales(100);Ruminococcaceae(100);Ruminiclostridium_5(100);	20.0681	8.13893	1.7794	4.57398	4.78548e-06	0.000137529	caeca
Otu0317	Bacteria(100);Actinobacteria(100);Coriobacteriia(100);Coriobacteriales(100);Eggerthellaceae(100);Eggerthellaceae_unclassified(91);	10.2899	8.94892	1.97728	4.52588	6.01446e-06	0.000171305	caeca
Otu0063	Bacteria(100);Firmicutes(100);Clostridia(100);Clostridiales(100);Ruminococcaceae(100);Ruminococcaceae_UCG-014(100);	76.1936	9.04236	2.0121	4.49399	6.9901e-06	0.000197331	caeca
Otu0374	Bacteria(100);Firmicutes(100);Clostridia(100);Clostridiales(100);Ruminococcaceae(100);Ruminococcaceae_unclassified(100);	6.6823	8.51009	1.90305	4.47183	7.75544e-06	0.000215129	caeca
Otu0212	Bacteria(100);Firmicutes(100);Clostridia(100);Clostridiales(100);Ruminococcaceae(100);Ruminococcaceae_unclassified(98);	10.8873	7.6403	1.70825	4.47258	7.72803e-06	0.000215129	caeca
Otu0261	Bacteria(100);Firmicutes(100);Clostridia(100);Clostridiales(100);Family_XIII(100);Family_XIII_unclassified(100);	13.0657	9.11187	2.08234	4.37578	1.21001e-05	0.000332751	caeca
Otu0296	Bacteria(100);Firmicutes(100);Clostridia(100);Clostridiales(100);Clostridiales_vadinBB60_group(100);Clostridiales_vadinBB60_group_ge(100);	11.3568	9.20915	2.10754	4.36961	1.24467e-05	0.000339359	caeca
Otu0175	Bacteria(100);Firmicutes(100);Clostridia(100);Clostridiales(100);Lachnospiraceae(100);Lachnospiraceae_unclassified(100);	43.6065	7.02482	1.61243	4.35666	1.32063e-05	0.000357018	caeca
Otu0135	Bacteria(100);Firmicutes(100);Clostridia(100);Clostridiales(100);Ruminococcaceae(100);Ruminiclostridium_5(100);	32.4481	7.15895	1.65823	4.31723	1.58002e-05	0.000423552	caeca
Otu0295	Bacteria(100);Firmicutes(100);Clostridia(100);Clostridiales(100);Ruminococcaceae(100);Ruminococcaceae_unclassified(100);	12.4922	6.77294	1.5965	4.24237	2.21169e-05	0.000587941	caeca
Otu0201	Bacteria(100);Firmicutes(100);Clostridia(100);Clostridiales(100);Ruminococcaceae(100);Faecalibacterium(70);	33.3871	6.65027	1.57688	4.21735	2.47192e-05	0.000651687	caeca
Otu0293	Bacteria(100);Firmicutes(100);Clostridia(100);Clostridiales(100);Ruminococcaceae(100);Ruminococcaceae_UCG-013(99);	14.8673	8.49621	2.06251	4.11936	3.79919e-05	0.000993395	caeca
Otu0125	Bacteria(100);Firmicutes(100);Clostridia(100);Clostridiales(100);Ruminococcaceae(100);Ruminococcaceae_UCG-014(100);	117.566	8.59871	2.10009	4.09446	4.23157e-05	0.00109745	caeca
Otu0331	Bacteria(100);Firmicutes(100);Clostridia(100);Clostridiales(100);Ruminococcaceae(100);Ruminococcaceae_unclassified(100);	12.1501	7.61025	1.86286	4.08525	4.40302e-05	0.00113271	caeca
Otu0208	Bacteria(100);Firmicutes(100);Clostridia(100);Clostridiales(100);Lachnospiraceae(100);Tyzzerella_3(100);	15.1742	7.71704	1.91945	4.02045	5.80864e-05	0.00148236	caeca
Otu0328	Bacteria(100);Firmicutes(100);Clostridia(100);Clostridiales(100);Lachnospiraceae(100);Lachnospiraceae_unclassified(100);	7.34847	6.8757	1.71321	4.01335	5.98626e-05	0.00151557	caeca
Otu0118	Bacteria(100);Tenericutes(100);Mollicutes(100);Mollicutes_RF39(100);Mollicutes_RF39_fa(100);Mollicutes_RF39_ge(100);	100.88	11.2246	2.80991	3.99465	6.47903e-05	0.00162741	caeca
Otu0092	Bacteria(100);Firmicutes(100);Clostridia(100);Clostridiales(100);Ruminococcaceae(100);Ruminococcaceae_unclassified(100);	11.4601	8.46055	2.11987	3.99107	6.5777e-05	0.00163929	caeca
Otu0121	Bacteria(100);Firmicutes(100);Clostridia(100);Clostridiales(100);Ruminococcaceae(100);Ruminococcaceae_UCG-014(100);	141.988	8.69248	2.21181	3.93002	8.49379e-05	0.0021004	caeca
Otu0397	Bacteria(100);Actinobacteria(100);Coriobacteriia(100);Coriobacteriales(100);Eggerthellaceae(100);Gordonibacter(100);	5.41783	8.31917	2.12388	3.91698	8.96662e-05	0.00219771	caeca
Otu0098	Bacteria(100);Firmicutes(100);Clostridia(100);Clostridiales(100);Lachnospiraceae(100);Lachnospiraceae_unclassified(100);	6.17076	7.3468	1.87638	3.91541	9.0251e-05	0.00219771	caeca
Otu0138	Bacteria(100);Firmicutes(100);Clostridia(100);Clostridiales(100);Ruminococcaceae(100);Ruminococcaceae_UCG-014(100);	80.9376	9.1758	2.34656	3.91032	9.21725e-05	0.0022275	caeca
Otu0348	Bacteria(100);Firmicutes(100);Clostridia(100);Clostridiales(100);Lachnospiraceae(100);Lachnospiraceae_unclassified(100);	5.29214	7.94729	2.03379	3.90762	9.32084e-05	0.0022356	caeca
Otu0123	Bacteria(100);Firmicutes(100);Clostridia(100);Clostridiales(100);Lachnospiraceae(100);Lachnospiraceae_unclassified(100);	14.3813	6.74619	1.75099	3.85279	0.000116781	0.00278009	caeca
Otu0342	Bacteria(100);Firmicutes(100);Clostridia(100);Clostridiales(100);Ruminococcaceae(100);uncultured(99);	3.45195	7.49226	1.98825	3.76826	0.00016439	0.00388448	caeca
Otu0324	Bacteria(100);Firmicutes(100);Clostridia(100);Clostridiales(100);Ruminococcaceae(100);Ruminococcaceae_UCG-014(100);	7.69931	7.87615	2.09682	3.75623	0.000172493	0.00404598	caeca
Otu0050	Bacteria(100);Firmicutes(100);Clostridia(100);Clostridiales(100);Ruminococcaceae(100);Ruminococcaceae_unclassified(100);	6.67078	8.10283	2.16483	3.74295	0.000181875	0.00423491	caeca
Otu0137	Bacteria(100);Firmicutes(100);Clostridia(100);Clostridiales(100);Ruminococcaceae(100);Ruminococcaceae_UCG-014(100);	78.0474	9.54976	2.55818	3.73302	0.000189195	0.00437341	caeca
Otu0320	Bacteria(100);Firmicutes(100);Clostridia(100);Clostridiales(100);Ruminococcaceae(100);Ruminococcaceae_unclassified(100);	4.95383	7.74384	2.08336	3.71699	0.00020161	0.00462689	caeca
Otu0362	Bacteria(100);Firmicutes(100);Clostridia(100);Clostridiales(100);Ruminococcaceae(100);Ruminococcaceae_unclassified(100);	10.0973	8.66917	2.34195	3.70169	0.000214167	0.00487695	caeca
Otu0163	Bacteria(100);Proteobacteria(100);Gammaproteobacteria(100);Enterobacteriales(100);Enterobacteriaceae(100);Enterobacteriaceae_unclassified(100);	14.3917	5.59068	1.51098	3.70004	0.000215564	0.00487695	caeca
Otu0316	Bacteria(100);Firmicutes(100);Clostridia(100);Clostridiales(100);Ruminococcaceae(100);Negativibacillus(100);	5.91463	7.77926	2.10654	3.69291	0.000221706	0.00498058	caeca
Otu0298	Bacteria(100);Firmicutes(100);Clostridia(100);Clostridiales(100);Ruminococcaceae(100);Ruminococcaceae_unclassified(100);	13.7523	8.64885	2.34699	3.68509	0.000228625	0.00510009	caeca
Otu0160	Bacteria(100);Firmicutes(100);Clostridia(100);Clostridiales(100);Ruminococcaceae(100);Ruminococcaceae_unclassified(100);	76.9828	12.0324	3.29866	3.64767	0.000264624	0.00582173	caeca
Otu0206	Bacteria(100);Firmicutes(100);Clostridia(100);Clostridiales(100);Lachnospiraceae(100);Lachnospiraceae_unclassified(100);	18.2123	8.24791	2.26013	3.64931	0.000262948	0.00582173	caeca
Otu0359	Bacteria(100);Firmicutes(100);Clostridia(100);Clostridiales(100);Lachnospiraceae(100);Lachnospiraceae_unclassified(100);	6.23673	7.34323	2.021	3.63346	0.000279646	0.00611007	caeca
Otu0351	Bacteria(100);Firmicutes(100);Clostridia(100);Clostridiales(100);Clostridiales_vadinBB60_group(100);Clostridiales_vadinBB60_group_ge(100);	5.48228	6.9297	1.91908	3.61095	0.000305082	0.0066205	caeca
Otu0299	Bacteria(100);Firmicutes(100);Clostridia(100);Clostridiales(100);Ruminococcaceae(100);Anaerotruncus(98);	9.83565	5.91144	1.64681	3.58963	0.000331151	0.00713765	caeca
Otu0339	Bacteria(100);Firmicutes(100);Clostridia(99);Clostridiales(99);Ruminococcaceae(99);Ruminococcaceae_unclassified(99);	9.68293	9.20867	2.57839	3.57149	0.000354961	0.00759949	caeca
Otu0077	Bacteria(100);Firmicutes(100);Clostridia(100);Clostridiales(100);Lachnospiraceae(100);Lachnospiraceae_unclassified(100);	4.77954	6.82048	1.91179	3.56759	0.000360281	0.00766197	caeca
Otu0238	Bacteria(100);Firmicutes(100);Clostridia(100);Clostridiales(100);Lachnospiraceae(100);Lachnospiraceae_unclassified(100);	30.9408	6.549	1.84418	3.55118	0.000383508	0.00810192	caeca
Otu0155	Bacteria(100);Firmicutes(100);Clostridia(100);Clostridiales(100);Lachnospiraceae(100);Blautia(97);	56.5805	5.55555	1.57734	3.5221	0.000428147	0.00898544	caeca
Otu0508	Bacteria(100);Firmicutes(100);Clostridia(100);Clostridiales(100);Clostridiales_vadinBB60_group(100);Clostridiales_vadinBB60_group_ge(100);	4.07646	7.39057	2.10073	3.5181	0.000434646	0.00906223	caeca
Otu0473	Bacteria(100);Firmicutes(100);Clostridia(100);Clostridiales(100);Ruminococcaceae(100);Ruminococcaceae_unclassified(70);	3.12848	7.48393	2.14918	3.48222	0.000497273	0.0103007	caeca
Otu0375	Bacteria(100);Firmicutes(100);Clostridia(100);Clostridiales(100);Ruminococcaceae(100);Ruminiclostridium_9(99);	8.36467	7.81936	2.3317	3.3535	0.000797955	0.0164224	caeca
Otu0179	Bacteria(100);Firmicutes(100);Clostridia(100);Clostridiales(100);Lachnospiraceae(100);Lachnoclostridium(97);	7.25501	6.85977	2.05491	3.33823	0.000843128	0.0172409	caeca
Otu0279	Bacteria(100);Firmicutes(100);Clostridia(100);Clostridiales(100);Ruminococcaceae(100);Ruminococcaceae_unclassified(100);	14.8422	6.86541	2.07604	3.30698	0.000943081	0.019162	caeca
Otu0291	Bacteria(100);Firmicutes(100);Clostridia(100);Clostridiales(100);Ruminococcaceae(100);Ruminococcaceae_unclassified(100);	14.5736	7.96014	2.41932	3.29024	0.00100103	0.0202106	caeca
Otu0165	Bacteria(100);Firmicutes(100);Clostridia(100);Clostridiales(100);Ruminococcaceae(100);Ruminococcaceae_UCG-014(100);	60.4431	8.61516	2.62564	3.28116	0.00103381	0.0207411	caeca
Otu0414	Bacteria(100);Firmicutes(100);Bacilli(100);Bacillales(82);Bacillales_unclassified(82);Bacillales_unclassified(82);	4.94836	8.19208	2.51232	3.26076	0.00111115	0.0221535	caeca
Otu0474	Bacteria(100);Firmicutes(100);Clostridia(100);Clostridiales(100);Ruminococcaceae(100);Faecalibacterium(54);	4.53454	8.08455	2.48415	3.25446	0.00113609	0.02251	caeca
Otu0154	Bacteria(100);Firmicutes(100);Clostridia(100);Clostridiales(100);Ruminococcaceae(100);Ruminococcaceae_UCG-014(100);	31.4846	7.42627	2.28493	3.25011	0.00115361	0.0227161	caeca
Otu0202	Bacteria(100);Firmicutes(100);Clostridia(100);Clostridiales(100);Lachnospiraceae(100);Lachnospiraceae_unclassified(100);	21.8866	5.66148	1.75088	3.2335	0.00122285	0.0239319	caeca
Otu0477	Bacteria(100);Firmicutes(100);Clostridia(100);Clostridiales(100);Ruminococcaceae(98);Ruminococcaceae_unclassified(98);	4.80759	6.28108	2.0541	3.05782	0.00222951	0.0433667	caeca
Otu0395	Bacteria(100);Firmicutes(100);Clostridia(100);Clostridiales(100);Lachnospiraceae(100);Lachnospiraceae_unclassified(100);	6.14877	7.6021	2.51686	3.02046	0.00252388	0.0483164	caeca
Otu0361	Bacteria(100);Firmicutes(100);Clostridia(100);Clostridiales(100);Clostridiales_vadinBB60_group(83);Clostridiales_vadinBB60_group_ge(83);	3.52651	7.54804	2.49952	3.0198	0.00252942	0.0483164	caeca
Otu0167	Bacteria(100);Firmicutes(100);Clostridia(100);Clostridiales(100);Lachnospiraceae(100);Lachnospiraceae_unclassified(100);	4.10778	5.17381	1.71256	3.02109	0.00251865	0.0483164	caeca
Otu0553	Bacteria(100);Firmicutes(100);Clostridia(100);Clostridiales(100);Ruminococcaceae(100);Ruminococcaceae_unclassified(100);	2.29313	7.01563	2.3255	3.01682	0.0025544	0.0485031	caeca
Otu0217	Bacteria(100);Tenericutes(100);Mollicutes(100);Mollicutes_RF39(100);Mollicutes_RF39_fa(100);Mollicutes_RF39_ge(100);	37.7057	7.22592	2.40269	3.00743	0.00263467	0.0497314	caeca
Otu0497	Bacteria(100);Firmicutes(100);Clostridia(100);Clostridiales(100);Ruminococcaceae(100);Ruminiclostridium_5(100);	2.67767	7.01346	2.33406	3.00483	0.00265727	0.0498629	caeca

## Sheet: duodenum_largeintestine
otu	Taxonomy	baseMean	log2FoldChange	lfcSE	stat	pvalue	padj	group
Otu0081	Bacteria(100);Actinobacteria(100);Actinobacteria(100);Micrococcales(100);Brevibacteriaceae(100);Brevibacterium(100);	49.1874	4.40135	1.66305	2.64654	0.00813191	0.0190422	duodenum
Otu0159	Bacteria(100);Actinobacteria(100);Actinobacteria(100);Micrococcales(100);Microbacteriaceae(100);Microbacteriaceae_unclassified(98);	4.18907	3.98589	1.51391	2.63285	0.00846712	0.0196633	duodenum
Otu0015	Bacteria(100);Firmicutes(100);Bacilli(100);Bacillales(100);Staphylococcaceae(100);Staphylococcus(100);	918.671	2.82999	1.13646	2.49018	0.0127679	0.0280295	duodenum
Otu0145	Bacteria(100);Actinobacteria(100);Actinobacteria(100);Micrococcales(100);Microbacteriaceae(100);Curtobacterium(75);	4.44477	3.67578	1.51462	2.42687	0.0152297	0.031937	duodenum
Otu0086	Bacteria(100);Firmicutes(100);Bacilli(100);Bacillales(100);Staphylococcaceae(100);Jeotgalicoccus(100);	31.7216	3.36238	1.38449	2.42861	0.0151567	0.031937	duodenum
Otu0039	Bacteria(100);Actinobacteria(100);Coriobacteriia(100);Coriobacteriales(100);Eggerthellaceae(100);CHKCI002(100);	181.799	-6.85911	1.30569	-5.25324	1.49447e-07	4.19947e-05	large_intestine
Otu0049	Bacteria(100);Firmicutes(100);Clostridia(100);Clostridiales(100);Ruminococcaceae(100);Flavonifractor(100);	278.059	-5.67808	1.15276	-4.92562	8.40914e-07	4.83375e-05	large_intestine
Otu0091	Bacteria(100);Firmicutes(100);Clostridia(100);Clostridiales(100);Christensenellaceae(100);Christensenellaceae_R-7_group(100);	211.18	-6.43877	1.29513	-4.97153	6.64261e-07	4.83375e-05	large_intestine
Otu0033	Bacteria(100);Firmicutes(100);Clostridia(100);Clostridiales(100);Ruminococcaceae(100);Oscillibacter(100);	224.32	-6.63071	1.34737	-4.92121	8.60097e-07	4.83375e-05	large_intestine
Otu0023	Bacteria(100);Firmicutes(100);Clostridia(100);Clostridiales(100);Ruminococcaceae(100);Butyricicoccus(100);	271.363	-8.2223	1.63832	-5.01875	5.20094e-07	4.83375e-05	large_intestine
Otu0045	Bacteria(100);Firmicutes(100);Clostridia(100);Clostridiales(100);Ruminococcaceae(100);DTU089(100);	277.051	-6.34526	1.33427	-4.7556	1.9786e-06	7.94266e-05	large_intestine
Otu0021	Bacteria(100);Firmicutes(100);Clostridia(100);Clostridiales(100);Ruminococcaceae(100);Ruminiclostridium_5(100);	780.452	-6.38889	1.33493	-4.78593	1.70196e-06	7.94266e-05	large_intestine
Otu0009	Bacteria(100);Firmicutes(100);Clostridia(100);Clostridiales(100);Peptostreptococcaceae(100);Romboutsia(100);	1308.17	-5.64158	1.22156	-4.61834	3.86813e-06	0.000135868	large_intestine
Otu0140	Bacteria(100);Firmicutes(100);Clostridia(100);Clostridiales(100);Lachnospiraceae(100);Lachnoclostridium(94);	58.0637	-6.09663	1.35118	-4.51207	6.4197e-06	0.000200437	large_intestine
Otu0002	Bacteria(100);Firmicutes(100);Bacilli(100);Lactobacillales(100);Enterococcaceae(100);Enterococcus(100);	432.574	-5.31836	1.21761	-4.36788	1.25459e-05	0.000307502	large_intestine
Otu0025	Bacteria(100);Firmicutes(100);Clostridia(100);Clostridiales(100);Ruminococcaceae(100);Ruminococcaceae_unclassified(100);	937.378	-5.39612	1.24325	-4.34034	1.42261e-05	0.000307502	large_intestine
Otu0044	Bacteria(100);Firmicutes(100);Clostridia(100);Clostridiales(100);Lachnospiraceae(100);Tyzzerella(100);	150.161	-6.61835	1.51296	-4.37443	1.21748e-05	0.000307502	large_intestine
Otu0162	Bacteria(100);Firmicutes(100);Clostridia(100);Clostridiales(100);Ruminococcaceae(100);Flavonifractor(99);	60.6545	-6.70157	1.54298	-4.34327	1.4038e-05	0.000307502	large_intestine
Otu0124	Bacteria(100);Firmicutes(100);Clostridia(100);Clostridiales(100);Ruminococcaceae(100);Ruminococcaceae_UCG-004(98);	65.9596	-5.31682	1.23676	-4.29898	1.71583e-05	0.000344393	large_intestine
Otu0144	Bacteria(100);Firmicutes(100);Firmicutes_unclassified(99);Firmicutes_unclassified(99);Firmicutes_unclassified(99);Firmicutes_unclassified(99);	68.6331	-5.67355	1.34025	-4.2332	2.30387e-05	0.000404617	large_intestine
Otu0158	Bacteria(100);Firmicutes(100);Clostridia(100);Clostridiales(100);Christensenellaceae(100);Christensenellaceae_R-7_group(100);	73.5296	-6.88075	1.62238	-4.24115	2.22376e-05	0.000404617	large_intestine
Otu0059	Bacteria(100);Firmicutes(100);Clostridia(100);Clostridiales(100);Ruminococcaceae(100);Ruminiclostridium_5(100);	135.173	-5.29757	1.2572	-4.21377	2.51139e-05	0.000413925	large_intestine
Otu0022	Bacteria(100);Firmicutes(100);Clostridia(100);Clostridiales(100);Ruminococcaceae(100);Ruminiclostridium_9(100);	646.669	-5.63745	1.34479	-4.19207	2.76423e-05	0.000413925	large_intestine
Otu0036	Bacteria(100);Bacteroidetes(100);Bacteroidia(100);Bacteroidales(100);Rikenellaceae(100);Alistipes(100);	1074.03	-5.88948	1.40586	-4.18925	2.79878e-05	0.000413925	large_intestine
Otu0114	Bacteria(100);Firmicutes(100);Clostridia(100);Clostridiales(100);Ruminococcaceae(100);Oscillibacter(100);	128.874	-6.06698	1.46278	-4.14756	3.36033e-05	0.000449645	large_intestine
Otu0126	Bacteria(100);Firmicutes(100);Clostridia(100);Clostridiales(100);Defluviitaleaceae(100);Defluviitaleaceae_UCG-011(100);	104.248	-6.33167	1.52595	-4.14934	3.33435e-05	0.000449645	large_intestine
Otu0090	Bacteria(100);Firmicutes(100);Clostridia(100);Clostridiales(100);Ruminococcaceae(100);Ruminococcaceae_UCG-005(100);	312.007	-7.9805	1.93507	-4.12415	3.72109e-05	0.000475285	large_intestine
Otu0030	Bacteria(100);Firmicutes(100);Clostridia(100);Clostridiales(100);Ruminococcaceae(100);Ruminococcaceae_unclassified(100);	438.93	-4.79997	1.18118	-4.06371	4.82989e-05	0.000590087	large_intestine
Otu0082	Bacteria(100);Firmicutes(100);Erysipelotrichia(100);Erysipelotrichales(100);Erysipelotrichaceae(100);Merdibacter(100);	100.568	-5.38506	1.33305	-4.03965	5.35301e-05	0.000626748	large_intestine
Otu0128	Bacteria(100);Firmicutes(100);Clostridia(100);Clostridiales(100);Clostridiales_vadinBB60_group(100);Clostridiales_vadinBB60_group_ge(100);	127.317	-6.76346	1.68412	-4.01601	5.91916e-05	0.000665314	large_intestine
Otu0131	Bacteria(100);Firmicutes(100);Clostridia(100);Clostridiales(100);Lachnospiraceae(100);Shuttleworthia(98);	85.9269	-5.01782	1.25935	-3.98445	6.76357e-05	0.000703912	large_intestine
Otu0172	Bacteria(100);Firmicutes(100);Erysipelotrichia(96);Erysipelotrichales(96);Erysipelotrichaceae(96);Erysipelotrichaceae_unclassified(96);	62.9174	-8.50141	2.13331	-3.98508	6.74574e-05	0.000703912	large_intestine
Otu0188	Bacteria(100);Firmicutes(100);Clostridia(100);Clostridiales(100);Clostridiales_vadinBB60_group(100);Clostridiales_vadinBB60_group_ge(100);	51.4651	-8.45944	2.12828	-3.97477	7.04463e-05	0.000706979	large_intestine
Otu0046	Bacteria(100);Firmicutes(100);Erysipelotrichia(100);Erysipelotrichales(100);Erysipelotrichaceae(100);Erysipelatoclostridium(97);	204.172	-5.33533	1.34939	-3.95388	7.6893e-05	0.000745066	large_intestine
Otu0017	Bacteria(100);Firmicutes(100);Clostridia(100);Clostridiales(100);Ruminococcaceae(100);Faecalibacterium(100);	4142.54	-5.1515	1.3103	-3.93155	8.44007e-05	0.000788435	large_intestine
Otu0108	Bacteria(100);Firmicutes(100);Clostridia(100);Clostridiales(100);Ruminococcaceae(100);Ruminococcaceae_unclassified(100);	145.701	-6.43031	1.63859	-3.92431	8.69804e-05	0.000788435	large_intestine
Otu0034	Bacteria(100);Firmicutes(100);Clostridia(100);Clostridiales(100);Clostridiales_vadinBB60_group(100);Clostridiales_vadinBB60_group_ge(100);	802.674	-5.61523	1.43674	-3.9083	9.29466e-05	0.000816187	large_intestine
Otu0095	Bacteria(100);Firmicutes(100);Clostridia(100);Clostridiales(100);Ruminococcaceae(100);Ruminococcaceae_unclassified(94);	90.0629	-6.04712	1.58419	-3.81717	0.000134989	0.00114945	large_intestine
Otu0065	Bacteria(100);Firmicutes(100);Clostridia(100);Clostridiales(100);Lachnospiraceae(100);Sellimonas(100);	112.29	-4.42068	1.17835	-3.7516	0.000175713	0.0012651	large_intestine
Otu0014	Bacteria(100);Firmicutes(100);Clostridia(100);Clostridiales(100);Lachnospiraceae(100);Lachnospiraceae_unclassified(100);	1687.16	-4.81198	1.27977	-3.76003	0.000169896	0.0012651	large_intestine
Otu0024	Bacteria(100);Firmicutes(100);Clostridia(100);Clostridiales(100);Lachnospiraceae(100);Lachnospiraceae_unclassified(100);	304.798	-5.10005	1.36167	-3.74543	0.000180085	0.0012651	large_intestine
Otu0019	Bacteria(100);Firmicutes(100);Clostridia(100);Clostridiales(100);Lachnospiraceae(100);Lachnoclostridium(96);	44.4258	-5.18354	1.37975	-3.75687	0.000172053	0.0012651	large_intestine
Otu0201	Bacteria(100);Firmicutes(100);Clostridia(100);Clostridiales(100);Ruminococcaceae(100);Faecalibacterium(70);	33.3871	-6.27601	1.67488	-3.74715	0.000178856	0.0012651	large_intestine
Otu0238	Bacteria(100);Firmicutes(100);Clostridia(100);Clostridiales(100);Lachnospiraceae(100);Lachnospiraceae_unclassified(100);	30.9408	-7.28956	1.94599	-3.74595	0.000179715	0.0012651	large_intestine
Otu0121	Bacteria(100);Firmicutes(100);Clostridia(100);Clostridiales(100);Ruminococcaceae(100);Ruminococcaceae_UCG-014(100);	141.988	-8.49877	2.25336	-3.7716	0.000162206	0.0012651	large_intestine
Otu0163	Bacteria(100);Proteobacteria(100);Gammaproteobacteria(100);Enterobacteriales(100);Enterobacteriaceae(100);Enterobacteriaceae_unclassified(100);	14.3917	-6.09808	1.63156	-3.73756	0.000185812	0.00127349	large_intestine
Otu0040	Bacteria(100);Firmicutes(100);Clostridia(100);Clostridiales(100);Lachnospiraceae(100);Lachnoclostridium(96);	287.062	-4.43529	1.19526	-3.71072	0.00020667	0.00138272	large_intestine
Otu0052	Bacteria(100);Firmicutes(100);Clostridia(100);Clostridiales(100);Lachnospiraceae(100);Eisenbergiella(97);	221.187	-5.14226	1.39086	-3.69717	0.000218019	0.00142473	large_intestine
Otu0228	Bacteria(100);Firmicutes(100);Clostridia(100);Clostridiales(100);Ruminococcaceae(100);Ruminococcaceae_unclassified(100);	23.4364	-6.27842	1.70138	-3.6902	0.000224078	0.00143104	large_intestine
Otu0010	Bacteria(100);Firmicutes(100);Clostridia(100);Clostridiales(100);Lachnospiraceae(100);Lachnospiraceae_unclassified(100);	390.942	-4.38162	1.19046	-3.68061	0.00023268	0.00145296	large_intestine
Otu0062	Bacteria(100);Firmicutes(100);Clostridia(100);Clostridiales(100);Lachnospiraceae(100);Lachnospiraceae_unclassified(100);	156.618	-4.48542	1.22428	-3.66371	0.000248585	0.0015	large_intestine
Otu0058	Bacteria(100);Firmicutes(100);Clostridia(100);Clostridiales(100);Ruminococcaceae(100);Ruminococcaceae_unclassified(100);	538.698	-5.70338	1.55773	-3.66135	0.00025089	0.0015	large_intestine
Otu0069	Bacteria(100);Firmicutes(100);Clostridia(100);Clostridiales(100);Lachnospiraceae(100);Lachnospiraceae_unclassified(100);	177.726	-4.20534	1.15192	-3.65073	0.000261491	0.00153081	large_intestine
Otu0056	Bacteria(100);Firmicutes(100);Clostridia(100);Clostridiales(100);Ruminococcaceae(100);Ruminococcaceae_unclassified(100);	231.959	-4.61229	1.28008	-3.60311	0.00031443	0.00180114	large_intestine
Otu0153	Bacteria(100);Firmicutes(100);Clostridia(100);Clostridiales(100);Clostridiales_vadinBB60_group(100);Clostridiales_vadinBB60_group_ge(100);	71.5348	-5.17297	1.43767	-3.59815	0.000320487	0.00180114	large_intestine
Otu0184	Bacteria(100);Firmicutes(100);Clostridia(100);Clostridiales(100);Ruminococcaceae(100);Ruminococcaceae_unclassified(100);	29.0286	-4.87526	1.36073	-3.58282	0.000339906	0.00187281	large_intestine
Otu0127	Bacteria(100);Firmicutes(100);Clostridia(100);Clostridiales(100);Lachnospiraceae(100);Lachnospiraceae_unclassified(100);	71.6316	-4.76346	1.33927	-3.55676	0.000375454	0.00202889	large_intestine
Otu0130	Bacteria(100);Firmicutes(100);Clostridia(100);Clostridiales(100);Ruminococcaceae(100);Ruminococcaceae_unclassified(85);	93.1527	-4.68333	1.32619	-3.53142	0.000413329	0.00215084	large_intestine
Otu0182	Bacteria(100);Firmicutes(100);Clostridia(100);Clostridiales(100);Family_XIII(100);Family_XIII_unclassified(96);	40.6281	-5.77291	1.63467	-3.53154	0.000413154	0.00215084	large_intestine
Otu0154	Bacteria(100);Firmicutes(100);Clostridia(100);Clostridiales(100);Ruminococcaceae(100);Ruminococcaceae_UCG-014(100);	31.4846	-8.35461	2.37399	-3.51923	0.000432798	0.0022112	large_intestine
Otu0102	Bacteria(100);Firmicutes(100);Clostridia(100);Clostridiales(100);Ruminococcaceae(100);uncultured(97);	94.8742	-4.95284	1.41577	-3.49833	0.000468176	0.00234264	large_intestine
Otu0099	Bacteria(100);Firmicutes(100);Clostridia(100);Clostridiales(100);Clostridiales_vadinBB60_group(100);Clostridiales_vadinBB60_group_ge(100);	160.971	-5.00247	1.43158	-3.49436	0.000475197	0.00234264	large_intestine
Otu0112	Bacteria(100);Firmicutes(100);Clostridia(100);Clostridiales(100);Lachnospiraceae(100);GCA-900066575(100);	90.7667	-4.624	1.32867	-3.48016	0.000501108	0.00242778	large_intestine
Otu0133	Bacteria(100);Firmicutes(100);Clostridia(100);Clostridiales(100);Ruminococcaceae(100);Ruminococcaceae_unclassified(100);	82.4432	-5.39666	1.55595	-3.46839	0.000523579	0.00249366	large_intestine
Otu0054	Bacteria(100);Firmicutes(100);Clostridia(100);Clostridiales(100);Lachnospiraceae(100);Lachnospiraceae_unclassified(96);	150.213	-3.79515	1.09862	-3.45445	0.000551411	0.00258244	large_intestine
Otu0196	Bacteria(100);Firmicutes(100);Clostridia(100);Clostridiales(100);Ruminococcaceae(100);Ruminiclostridium_5(100);	32.8392	-6.53694	1.90015	-3.44023	0.00058123	0.00267747	large_intestine
Otu0063	Bacteria(100);Firmicutes(100);Clostridia(100);Clostridiales(100);Ruminococcaceae(100);Ruminococcaceae_UCG-014(100);	76.1936	-6.77163	1.97787	-3.4237	0.000617738	0.00279975	large_intestine
Otu0151	Bacteria(100);Firmicutes(100);Clostridia(100);Clostridiales(100);Clostridiales_vadinBB60_group(100);Clostridiales_vadinBB60_group_ge(100);	62.1484	-5.75636	1.69752	-3.39104	0.000696286	0.00307149	large_intestine
Otu0125	Bacteria(100);Firmicutes(100);Clostridia(100);Clostridiales(100);Ruminococcaceae(100);Ruminococcaceae_UCG-014(100);	117.566	-7.14232	2.10703	-3.38975	0.000699556	0.00307149	large_intestine
Otu0035	Bacteria(100);Firmicutes(100);Clostridia(100);Clostridiales(100);Lachnospiraceae(100);Lachnospiraceae_unclassified(100);	805.072	-4.25993	1.26219	-3.37503	0.000738077	0.00319076	large_intestine
Otu0071	Bacteria(100);Firmicutes(100);Clostridia(100);Clostridiales(100);Clostridiales_vadinBB60_group(100);Clostridiales_vadinBB60_group_ge(100);	41.5438	-5.2282	1.5552	-3.36176	0.000774485	0.00329743	large_intestine
Otu0178	Bacteria(100);Firmicutes(100);Clostridia(100);Clostridiales(100);Christensenellaceae(100);Christensenellaceae_R-7_group(100);	74.7035	-10.7395	3.21264	-3.3429	0.000829083	0.0034772	large_intestine
Otu0115	Bacteria(100);Firmicutes(100);Clostridia(100);Clostridiales(100);Ruminococcaceae(100);Ruminococcaceae_UCG-014(100);	115.66	-6.50649	1.94951	-3.33751	0.000845338	0.00349324	large_intestine
Otu0043	Bacteria(100);Firmicutes(100);Clostridia(100);Clostridiales(100);Lachnospiraceae(100);Blautia(96);	589.595	-4.15766	1.25108	-3.32327	0.000889691	0.00362323	large_intestine
Otu0116	Bacteria(100);Firmicutes(100);Bacilli(100);Bacillales(99);Bacillales_unclassified(99);Bacillales_unclassified(99);	147.639	-5.53209	1.69494	-3.26389	0.00109893	0.00440935	large_intestine
Otu0218	Bacteria(100);Firmicutes(100);Clostridia(100);Clostridiales(100);Family_XIII(100);Family_XIII_UCG-001(100);	20.2493	-6.05706	1.85799	-3.26	0.00111411	0.00440935	large_intestine
Otu0120	Bacteria(100);Firmicutes(100);Clostridia(100);Clostridiales(100);Ruminococcaceae(100);Ruminococcaceae_unclassified(100);	66.0821	-5.01526	1.54799	-3.23986	0.00119589	0.0046673	large_intestine
Otu0018	Bacteria(100);Firmicutes(100);Clostridia(100);Clostridiales(100);Lachnospiraceae(100);Lachnospiraceae_unclassified(100);	3089.9	-4.00441	1.24636	-3.21288	0.00131411	0.00504383	large_intestine
Otu0261	Bacteria(100);Firmicutes(100);Clostridia(100);Clostridiales(100);Family_XIII(100);Family_XIII_unclassified(100);	13.0657	-6.64098	2.06897	-3.2098	0.00132827	0.00504383	large_intestine
Otu0079	Bacteria(100);Firmicutes(100);Clostridia(100);Clostridiales(100);Ruminococcaceae(100);Ruminococcaceae_unclassified(100);	83.4729	-4.41157	1.38165	-3.19298	0.00140811	0.00527571	large_intestine
Otu0276	Bacteria(100);Firmicutes(100);Clostridia(100);Clostridiales(100);Christensenellaceae(100);Christensenellaceae_R-7_group(100);	15.2341	-5.51172	1.73124	-3.18369	0.00145411	0.00537638	large_intestine
Otu0185	Bacteria(100);Firmicutes(100);Clostridia(100);Clostridiales(100);Lachnospiraceae(100);Tyzzerella(98);	37.663	-5.22496	1.64358	-3.17902	0.00147773	0.00539276	large_intestine
Otu0331	Bacteria(100);Firmicutes(100);Clostridia(100);Clostridiales(100);Ruminococcaceae(100);Ruminococcaceae_unclassified(100);	12.1501	-5.95961	1.87737	-3.17444	0.00150125	0.00540837	large_intestine
Otu0272	Bacteria(100);Actinobacteria(100);Coriobacteriia(100);Coriobacteriales(100);Eggerthellaceae(100);Eggerthellaceae_unclassified(100);	14.2094	-6.12069	1.9333	-3.16593	0.00154589	0.005467	large_intestine
Otu0317	Bacteria(100);Actinobacteria(100);Coriobacteriia(100);Coriobacteriales(100);Eggerthellaceae(100);Eggerthellaceae_unclassified(91);	10.2899	-6.24772	1.97466	-3.16395	0.00155644	0.005467	large_intestine
Otu0064	Bacteria(100);Firmicutes(100);Clostridia(100);Clostridiales(100);Lachnospiraceae(100);Blautia(96);	290.075	-3.95865	1.26229	-3.1361	0.00171212	0.00593957	large_intestine
Otu0051	Bacteria(100);Firmicutes(100);Clostridia(100);Clostridiales(100);Lachnospiraceae(99);Lachnospiraceae_unclassified(99);	604.497	-4.4717	1.42895	-3.12937	0.0017518	0.00600313	large_intestine
Otu0011	Bacteria(100);Firmicutes(100);Clostridia(100);Clostridiales(100);Clostridiaceae_1(100);Candidatus_Arthromitus(100);	40.6886	-5.65727	1.81139	-3.12317	0.00178915	0.00605725	large_intestine
Otu0362	Bacteria(100);Firmicutes(100);Clostridia(100);Clostridiales(100);Ruminococcaceae(100);Ruminococcaceae_unclassified(100);	10.0973	-7.26442	2.33967	-3.10489	0.0019035	0.00636768	large_intestine
Otu0103	Bacteria(100);Firmicutes(100);Clostridia(100);Clostridiales(100);Ruminococcaceae(100);Subdoligranulum(99);	22.1801	-4.22213	1.36389	-3.09566	0.00196374	0.0064164	large_intestine
Otu0179	Bacteria(100);Firmicutes(100);Clostridia(100);Clostridiales(100);Lachnospiraceae(100);Lachnoclostridium(97);	7.25501	-6.2924	2.03214	-3.09644	0.0019586	0.0064164	large_intestine
Otu0072	Bacteria(100);Firmicutes(100);Clostridia(100);Clostridiales(100);Ruminococcaceae(100);Oscillibacter(100);	201.428	-4.00613	1.29849	-3.08523	0.00203393	0.00656936	large_intestine
Otu0089	Bacteria(100);Firmicutes(100);Clostridia(100);Clostridiales(100);Ruminococcaceae(100);Ruminococcaceae_UCG-014(100);	55.9932	-7.47152	2.44716	-3.05313	0.00226464	0.00723142	large_intestine
Otu0013	Bacteria(100);Actinobacteria(100);Actinobacteria(100);Bifidobacteriales(100);Bifidobacteriaceae(100);Bifidobacterium(100);	2452.26	-3.46536	1.13784	-3.04556	0.00232244	0.00733264	large_intestine
Otu0176	Bacteria(100);Firmicutes(100);Clostridia(100);Clostridiales(100);Ruminococcaceae(100);Ruminococcaceae_unclassified(100);	40.082	-4.48915	1.47563	-3.04219	0.00234862	0.00733291	large_intestine
Otu0233	Bacteria(100);Firmicutes(100);Clostridia(100);Clostridiales(100);Lachnospiraceae(100);Lachnospiraceae_unclassified(99);	17.5809	-6.0812	2.00476	-3.03338	0.00241829	0.00740339	large_intestine
Otu0137	Bacteria(100);Firmicutes(100);Clostridia(100);Clostridiales(100);Ruminococcaceae(100);Ruminococcaceae_UCG-014(100);	78.0474	-7.70905	2.54199	-3.03269	0.00242388	0.00740339	large_intestine
Otu0048	Bacteria(100);Firmicutes(100);Clostridia(100);Clostridiales(100);Lachnospiraceae(100);Lachnospiraceae_unclassified(100);	206.144	-3.59838	1.1971	-3.00591	0.00264791	0.00800068	large_intestine
Otu0171	Bacteria(100);Tenericutes(100);Mollicutes(100);Mollicutes_RF39(100);Mollicutes_RF39_fa(100);Mollicutes_RF39_ge(100);	41.471	-5.51726	1.8406	-2.99753	0.00272174	0.00813626	large_intestine
Otu0183	Bacteria(100);Bacteroidetes(100);Bacteroidia(100);Bacteroidales(100);Rikenellaceae(100);Alistipes(100);	41.9435	-4.5038	1.51301	-2.97671	0.00291358	0.00861807	large_intestine
Otu0253	Bacteria(100);Firmicutes(100);Clostridia(100);Clostridiales(100);Lachnospiraceae(100);Lachnospiraceae_unclassified(98);	11.8556	-4.14075	1.40784	-2.94121	0.00326928	0.00956944	large_intestine
Otu0073	Bacteria(100);Firmicutes(100);Clostridia(100);Clostridiales(100);Ruminococcaceae(100);Ruminococcaceae_unclassified(100);	162.039	-3.75361	1.27764	-2.93792	0.00330425	0.00957211	large_intestine
Otu0241	Bacteria(100);Firmicutes(100);Clostridia(100);Clostridiales(100);Family_XIII(100);Family_XIII_unclassified(100);	21.0638	-5.0407	1.72293	-2.92566	0.00343729	0.00985592	large_intestine
Otu0225	Bacteria(100);Firmicutes(100);Clostridia(100);Clostridiales(100);Ruminococcaceae(100);GCA-900066225(98);	25.6543	-5.23463	1.7973	-2.91249	0.00358564	0.0101774	large_intestine
Otu0146	Bacteria(100);Firmicutes(100);Clostridia(100);Clostridiales(100);Lachnospiraceae(100);Lachnospiraceae_unclassified(100);	31.773	-4.27982	1.49115	-2.87014	0.00410286	0.0115291	large_intestine
Otu0320	Bacteria(100);Firmicutes(100);Clostridia(100);Clostridiales(100);Ruminococcaceae(100);Ruminococcaceae_unclassified(100);	4.95383	-5.96586	2.0823	-2.86504	0.00416955	0.0116004	large_intestine
Otu0208	Bacteria(100);Firmicutes(100);Clostridia(100);Clostridiales(100);Lachnospiraceae(100);Tyzzerella_3(100);	15.1742	-5.54807	1.95099	-2.84372	0.00445904	0.0122842	large_intestine
Otu0215	Bacteria(100);Firmicutes(100);Clostridia(100);Clostridiales(100);Lachnospiraceae(100);Lachnospiraceae_unclassified(100);	27.5725	-4.38619	1.54421	-2.84041	0.00450554	0.0122918	large_intestine
Otu0139	Bacteria(100);Firmicutes(100);Clostridia(100);Clostridiales(100);Ruminococcaceae(100);Ruminococcaceae_UCG-014(100);	65.0531	-4.68142	1.66503	-2.81162	0.00492928	0.0130602	large_intestine
Otu0328	Bacteria(100);Firmicutes(100);Clostridia(100);Clostridiales(100);Lachnospiraceae(100);Lachnospiraceae_unclassified(100);	7.34847	-4.82836	1.71803	-2.81041	0.00494784	0.0130602	large_intestine
Otu0173	Bacteria(100);Firmicutes(100);Clostridia(100);Clostridiales(100);Ruminococcaceae(100);Ruminococcaceae_unclassified(100);	23.6479	-4.96987	1.76941	-2.80877	0.00497308	0.0130602	large_intestine
Otu0296	Bacteria(100);Firmicutes(100);Clostridia(100);Clostridiales(100);Clostridiales_vadinBB60_group(100);Clostridiales_vadinBB60_group_ge(100);	11.3568	-5.92522	2.10728	-2.81179	0.00492666	0.0130602	large_intestine
Otu0047	Bacteria(100);Firmicutes(100);Clostridia(100);Clostridiales(100);Lachnospiraceae(100);Lachnospiraceae_unclassified(100);	119.97	-3.48367	1.245	-2.79812	0.00514014	0.0133739	large_intestine
Otu0316	Bacteria(100);Firmicutes(100);Clostridia(100);Clostridiales(100);Ruminococcaceae(100);Negativibacillus(100);	5.91463	-5.82296	2.08956	-2.78669	0.00532495	0.0137276	large_intestine
Otu0077	Bacteria(100);Firmicutes(100);Clostridia(100);Clostridiales(100);Lachnospiraceae(100);Lachnospiraceae_unclassified(100);	4.77954	-5.30607	1.90822	-2.78065	0.0054251	0.0138587	large_intestine
Otu0123	Bacteria(100);Firmicutes(100);Clostridia(100);Clostridiales(100);Lachnospiraceae(100);Lachnospiraceae_unclassified(100);	14.3813	-4.97098	1.79886	-2.7634	0.00572021	0.0144809	large_intestine
Otu0161	Bacteria(100);Firmicutes(100);Clostridia(100);Clostridiales(100);Ruminococcaceae(100);Ruminococcaceae_unclassified(100);	19.8092	-3.97615	1.44142	-2.75849	0.00580688	0.014569	large_intestine
Otu0217	Bacteria(100);Tenericutes(100);Mollicutes(100);Mollicutes_RF39(100);Mollicutes_RF39_fa(100);Mollicutes_RF39_ge(100);	37.7057	-6.71685	2.4501	-2.74146	0.00611661	0.0152103	large_intestine
Otu0026	Bacteria(100);Firmicutes(100);Clostridia(100);Clostridiales(100);Lachnospiraceae(100);Lachnospiraceae_unclassified(100);	158.509	-3.37598	1.23423	-2.73529	0.00623247	0.0152289	large_intestine
Otu0169	Bacteria(100);Firmicutes(100);Clostridia(100);Clostridiales(100);Ruminococcaceae(100);Ruminococcaceae_UCG-014(100);	35.0056	-4.15341	1.51835	-2.73547	0.00622905	0.0152289	large_intestine
Otu0189	Bacteria(100);Firmicutes(100);Clostridia(100);Clostridiales(100);Lachnospiraceae(100);Lachnospiraceae_unclassified(100);	22.2603	-4.30946	1.57825	-2.73053	0.00632318	0.0153174	large_intestine
Otu0106	Bacteria(100);Firmicutes(100);Clostridia(100);Clostridiales(100);Ruminococcaceae(100);Ruminiclostridium_5(98);	86.8951	-3.9566	1.46011	-2.70979	0.00673251	0.0161695	large_intestine
Otu0194	Bacteria(100);Firmicutes(100);Clostridia(100);Clostridiales(100);Clostridiales_vadinBB60_group(100);Clostridiales_vadinBB60_group_ge(100);	28.1711	-3.91148	1.45979	-2.67947	0.00737391	0.0175599	large_intestine
Otu0190	Bacteria(100);Firmicutes(100);Clostridia(100);Clostridiales(100);Ruminococcaceae(100);Ruminococcaceae_ge(100);	33.0941	-5.58784	2.09789	-2.66355	0.00773206	0.0182581	large_intestine
Otu0170	Bacteria(100);Firmicutes(100);Clostridia(100);Clostridiales(100);Ruminococcaceae(100);Ruminococcaceae_UCG-014(100);	60.3172	-4.70808	1.80041	-2.615	0.00892268	0.0205514	large_intestine
Otu0395	Bacteria(100);Firmicutes(100);Clostridia(100);Clostridiales(100);Lachnospiraceae(100);Lachnospiraceae_unclassified(100);	6.14877	-6.46714	2.50161	-2.58519	0.00973245	0.0222343	large_intestine
Otu0160	Bacteria(100);Firmicutes(100);Clostridia(100);Clostridiales(100);Ruminococcaceae(100);Ruminococcaceae_unclassified(100);	76.9828	-8.40405	3.26881	-2.57098	0.0101411	0.0229811	large_intestine
Otu0148	Bacteria(100);Firmicutes(100);Clostridia(100);Clostridiales(100);Clostridiales_unclassified(100);Clostridiales_unclassified(100);	81.6099	-3.76233	1.47651	-2.54813	0.0108303	0.0243466	large_intestine
Otu0293	Bacteria(100);Firmicutes(100);Clostridia(100);Clostridiales(100);Ruminococcaceae(100);Ruminococcaceae_UCG-013(99);	14.8673	-4.89096	1.94043	-2.52055	0.0117172	0.0261313	large_intestine
Otu0375	Bacteria(100);Firmicutes(100);Clostridia(100);Clostridiales(100);Ruminococcaceae(100);Ruminiclostridium_9(99);	8.36467	-5.85781	2.3408	-2.50248	0.0123325	0.027287	large_intestine
Otu0374	Bacteria(100);Firmicutes(100);Clostridia(100);Clostridiales(100);Ruminococcaceae(100);Ruminococcaceae_unclassified(100);	6.6823	-4.72083	1.91492	-2.46528	0.0136905	0.0298219	large_intestine
Otu0135	Bacteria(100);Firmicutes(100);Clostridia(100);Clostridiales(100);Ruminococcaceae(100);Ruminiclostridium_5(100);	32.4481	-4.05084	1.64746	-2.45884	0.0139387	0.030129	large_intestine
Otu0221	Bacteria(100);Firmicutes(100);Clostridia(100);Clostridiales(100);Ruminococcaceae(100);Ruminiclostridium_5(100);	20.0681	-4.17014	1.7132	-2.43412	0.0149279	0.031937	large_intestine
Otu0074	Bacteria(100);Bacteria_unclassified(100);Bacteria_unclassified(100);Bacteria_unclassified(100);Bacteria_unclassified(100);Bacteria_unclassified(100);	8.94942	-6.55952	2.69829	-2.43099	0.0150576	0.031937	large_intestine
Otu0268	Bacteria(100);Firmicutes(100);Firmicutes_unclassified(100);Firmicutes_unclassified(100);Firmicutes_unclassified(100);Firmicutes_unclassified(100);	17.1403	-3.88239	1.60805	-2.41434	0.0157636	0.0328116	large_intestine
Otu0279	Bacteria(100);Firmicutes(100);Clostridia(100);Clostridiales(100);Ruminococcaceae(100);Ruminococcaceae_unclassified(100);	14.8422	-5.02574	2.0974	-2.39618	0.016567	0.0342304	large_intestine
Otu0212	Bacteria(100);Firmicutes(100);Clostridia(100);Clostridiales(100);Ruminococcaceae(100);Ruminococcaceae_unclassified(98);	10.8873	-3.99308	1.67723	-2.38076	0.0172771	0.035437	large_intestine
Otu0129	Bacteria(100);Firmicutes(100);Clostridia(100);Clostridiales(100);Lachnospiraceae(100);Lachnospiraceae_unclassified(100);	28.5937	-3.405	1.43213	-2.37758	0.0174266	0.0354846	large_intestine
Otu0092	Bacteria(100);Firmicutes(100);Clostridia(100);Clostridiales(100);Ruminococcaceae(100);Ruminococcaceae_unclassified(100);	11.4601	-5.0416	2.1463	-2.34897	0.0188253	0.038057	large_intestine
Otu0325	Bacteria(100);Firmicutes(100);Clostridia(100);Clostridiales(100);Lachnospiraceae(100);Lachnospiraceae_unclassified(100);	9.8227	-4.5382	1.94338	-2.33521	0.0195323	0.0392041	large_intestine
Otu0348	Bacteria(100);Firmicutes(100);Clostridia(100);Clostridiales(100);Lachnospiraceae(100);Lachnospiraceae_unclassified(100);	5.29214	-4.63643	2.02361	-2.29117	0.0219533	0.0437509	large_intestine
Otu0050	Bacteria(100);Firmicutes(100);Clostridia(100);Clostridiales(100);Ruminococcaceae(100);Ruminococcaceae_unclassified(100);	6.67078	-4.86583	2.12663	-2.28805	0.0221347	0.0438018	large_intestine
Otu0007	Bacteria(100);Proteobacteria(100);Gammaproteobacteria(100);Enterobacteriales(100);Enterobacteriaceae(100);Escherichia-Shigella(99);	2539.8	-3.30897	1.45195	-2.27898	0.0226682	0.0442345	large_intestine
Otu0181	Bacteria(100);Firmicutes(100);Clostridia(100);Clostridiales(100);Ruminococcaceae(100);Ruminococcaceae_UCG-010(100);	51.886	-6.31908	2.77264	-2.27908	0.0226623	0.0442345	large_intestine
Otu0448	Bacteria(100);Firmicutes(100);Clostridia(100);Clostridiales(100);Ruminococcaceae(100);Ruminiclostridium_5(94);	4.80769	-5.12318	2.26732	-2.25957	0.0238477	0.0462151	large_intestine
Otu0164	Bacteria(100);Firmicutes(100);Clostridia(100);Clostridiales(100);Ruminococcaceae(100);Ruminococcaceae_unclassified(100);	21.8968	-6.59346	2.92776	-2.25205	0.0243192	0.0464877	large_intestine
Otu0381	Bacteria(100);Firmicutes(100);Clostridia(100);Clostridiales(100);Ruminococcaceae(100);Ruminiclostridium_5(100);	8.07362	-7.33744	3.2562	-2.25337	0.0242356	0.0464877	large_intestine
Otu0155	Bacteria(100);Firmicutes(100);Clostridia(100);Clostridiales(100);Lachnospiraceae(100);Blautia(97);	56.5805	-3.53304	1.57534	-2.24272	0.0249148	0.0473045	large_intestine

## Sheet: duodenum_jejunum
otu	Taxonomy	baseMean	log2FoldChange	lfcSE	stat	pvalue	padj	group
Otu0211	Bacteria(100);Firmicutes(100);Clostridia(100);Clostridiales(100);Ruminococcaceae(100);Ruminococcaceae_UCG-014(100);	22.9746	16.2207	3.35251	4.83838	1.30905e-06	0.00417586	duodenum

## Sheet: duodenum_ileum
otu	Taxonomy	baseMean	log2FoldChange	lfcSE	stat	pvalue	padj	group
Otu0193	Bacteria(100);Firmicutes(100);Clostridia(100);Clostridiales(100);Ruminococcaceae(100);Ruminococcaceae_UCG-014(100);	36.8517	18.226	3.67428	4.96043	7.03365e-07	0.00224374	duodenum
Otu0076	Bacteria(100);Firmicutes(100);Clostridia(100);Clostridiales(100);Ruminococcaceae(100);Ruminococcaceae_unclassified(100);	8.39477	15.2901	3.19144	4.79097	1.65978e-06	0.00264735	duodenum

## Sheet: largeintesine_jejunum
otu	Taxonomy	baseMean	log2FoldChange	lfcSE	stat	pvalue	padj	group
Otu0211	Bacteria(100);Firmicutes(100);Clostridia(100);Clostridiales(100);Ruminococcaceae(100);Ruminococcaceae_UCG-014(100);	22.9746	23.004	3.27309	7.02822	2.09181e-12	5.87799e-10	large_intestine
Otu0049	Bacteria(100);Firmicutes(100);Clostridia(100);Clostridiales(100);Ruminococcaceae(100);Flavonifractor(100);	278.059	6.3725	1.18758	5.36597	8.05141e-08	1.13122e-05	large_intestine
Otu0056	Bacteria(100);Firmicutes(100);Clostridia(100);Clostridiales(100);Ruminococcaceae(100);Ruminococcaceae_unclassified(100);	231.959	7.29508	1.41294	5.16306	2.42948e-07	1.91552e-05	large_intestine
Otu0030	Bacteria(100);Firmicutes(100);Clostridia(100);Clostridiales(100);Ruminococcaceae(100);Ruminococcaceae_unclassified(100);	438.93	6.23987	1.21365	5.14142	2.72672e-07	1.91552e-05	large_intestine
Otu0091	Bacteria(100);Firmicutes(100);Clostridia(100);Clostridiales(100);Christensenellaceae(100);Christensenellaceae_R-7_group(100);	211.18	6.59262	1.32453	4.97732	6.44714e-07	3.62329e-05	large_intestine
Otu0036	Bacteria(100);Bacteroidetes(100);Bacteroidia(100);Bacteroidales(100);Rikenellaceae(100);Alistipes(100);	1074.03	6.92511	1.42193	4.87021	1.11479e-06	4.75883e-05	large_intestine
Otu0045	Bacteria(100);Firmicutes(100);Clostridia(100);Clostridiales(100);Ruminococcaceae(100);DTU089(100);	277.051	6.56189	1.35695	4.83576	1.3264e-06	4.75883e-05	large_intestine
Otu0035	Bacteria(100);Firmicutes(100);Clostridia(100);Clostridiales(100);Lachnospiraceae(100);Lachnospiraceae_unclassified(100);	805.072	6.16893	1.27681	4.83154	1.35483e-06	4.75883e-05	large_intestine
Otu0021	Bacteria(100);Firmicutes(100);Clostridia(100);Clostridiales(100);Ruminococcaceae(100);Ruminiclostridium_5(100);	780.452	6.31731	1.34048	4.71271	2.44444e-06	7.6321e-05	large_intestine
Otu0048	Bacteria(100);Firmicutes(100);Clostridia(100);Clostridiales(100);Lachnospiraceae(100);Lachnospiraceae_unclassified(100);	206.144	5.87854	1.25777	4.67377	2.9572e-06	8.30974e-05	large_intestine
Otu0131	Bacteria(100);Firmicutes(100);Clostridia(100);Clostridiales(100);Lachnospiraceae(100);Shuttleworthia(98);	85.9269	6.37848	1.3754	4.63755	3.52561e-06	9.00632e-05	large_intestine
Otu0023	Bacteria(100);Firmicutes(100);Clostridia(100);Clostridiales(100);Ruminococcaceae(100);Butyricicoccus(100);	271.363	7.56742	1.64889	4.58941	4.44496e-06	0.000104086	large_intestine
Otu0017	Bacteria(100);Firmicutes(100);Clostridia(100);Clostridiales(100);Ruminococcaceae(100);Faecalibacterium(100);	4142.54	5.96141	1.31202	4.54368	5.52798e-06	0.000119489	large_intestine
Otu0128	Bacteria(100);Firmicutes(100);Clostridia(100);Clostridiales(100);Clostridiales_vadinBB60_group(100);Clostridiales_vadinBB60_group_ge(100);	127.317	7.90207	1.78285	4.43226	9.32498e-06	0.000128908	large_intestine
Otu0126	Bacteria(100);Firmicutes(100);Clostridia(100);Clostridiales(100);Defluviitaleaceae(100);Defluviitaleaceae_UCG-011(100);	104.248	7.26078	1.62658	4.46382	8.05109e-06	0.000128908	large_intestine
Otu0046	Bacteria(100);Firmicutes(100);Erysipelotrichia(100);Erysipelotrichales(100);Erysipelotrichaceae(100);Erysipelatoclostridium(97);	204.172	6.44072	1.43265	4.49568	6.93477e-06	0.000128908	large_intestine
Otu0051	Bacteria(100);Firmicutes(100);Clostridia(100);Clostridiales(100);Lachnospiraceae(99);Lachnospiraceae_unclassified(99);	604.497	6.39557	1.44596	4.42307	9.73062e-06	0.000128908	large_intestine
Otu0124	Bacteria(100);Firmicutes(100);Clostridia(100);Clostridiales(100);Ruminococcaceae(100);Ruminococcaceae_UCG-004(98);	65.9596	6.03711	1.33857	4.51012	6.47913e-06	0.000128908	large_intestine
Otu0022	Bacteria(100);Firmicutes(100);Clostridia(100);Clostridiales(100);Ruminococcaceae(100);Ruminiclostridium_9(100);	646.669	6.00472	1.35311	4.43773	9.09145e-06	0.000128908	large_intestine
Otu0014	Bacteria(100);Firmicutes(100);Clostridia(100);Clostridiales(100);Lachnospiraceae(100);Lachnospiraceae_unclassified(100);	1687.16	5.71367	1.28293	4.45363	8.44325e-06	0.000128908	large_intestine
Otu0025	Bacteria(100);Firmicutes(100);Clostridia(100);Clostridiales(100);Ruminococcaceae(100);Ruminococcaceae_unclassified(100);	937.378	5.50572	1.247	4.41518	1.00925e-05	0.000128908	large_intestine
Otu0009	Bacteria(100);Firmicutes(100);Clostridia(100);Clostridiales(100);Peptostreptococcaceae(100);Romboutsia(100);	1308.17	5.43249	1.22283	4.44255	8.89006e-06	0.000128908	large_intestine
Otu0114	Bacteria(100);Firmicutes(100);Clostridia(100);Clostridiales(100);Ruminococcaceae(100);Oscillibacter(100);	128.874	6.83387	1.56408	4.36926	1.2467e-05	0.000152314	large_intestine
Otu0039	Bacteria(100);Actinobacteria(100);Coriobacteriia(100);Coriobacteriales(100);Eggerthellaceae(100);CHKCI002(100);	181.799	5.6446	1.29834	4.34756	1.37659e-05	0.000161176	large_intestine
Otu0058	Bacteria(100);Firmicutes(100);Clostridia(100);Clostridiales(100);Ruminococcaceae(100);Ruminococcaceae_unclassified(100);	538.698	6.82958	1.5777	4.32882	1.49909e-05	0.000168497	large_intestine
Otu0073	Bacteria(100);Firmicutes(100);Clostridia(100);Clostridiales(100);Ruminococcaceae(100);Ruminococcaceae_unclassified(100);	162.039	5.81649	1.35727	4.28544	1.82375e-05	0.000187101	large_intestine
Otu0033	Bacteria(100);Firmicutes(100);Clostridia(100);Clostridiales(100);Ruminococcaceae(100);Oscillibacter(100);	224.32	5.80547	1.35149	4.29562	1.74205e-05	0.000187101	large_intestine
Otu0002	Bacteria(100);Firmicutes(100);Bacilli(100);Lactobacillales(100);Enterococcaceae(100);Enterococcus(100);	432.574	5.22191	1.21992	4.28055	1.86435e-05	0.000187101	large_intestine
Otu0148	Bacteria(100);Firmicutes(100);Clostridia(100);Clostridiales(100);Clostridiales_unclassified(100);Clostridiales_unclassified(100);	81.6099	6.94307	1.63325	4.25108	2.12745e-05	0.000206142	large_intestine
Otu0024	Bacteria(100);Firmicutes(100);Clostridia(100);Clostridiales(100);Lachnospiraceae(100);Lachnospiraceae_unclassified(100);	304.798	5.83204	1.37747	4.23388	2.29697e-05	0.000208209	large_intestine
Otu0040	Bacteria(100);Firmicutes(100);Clostridia(100);Clostridiales(100);Lachnospiraceae(100);Lachnoclostridium(96);	287.062	5.13106	1.21062	4.23838	2.2514e-05	0.000208209	large_intestine
Otu0059	Bacteria(100);Firmicutes(100);Clostridia(100);Clostridiales(100);Ruminococcaceae(100);Ruminiclostridium_5(100);	135.173	5.40809	1.2798	4.22573	2.38163e-05	0.000209137	large_intestine
Otu0140	Bacteria(100);Firmicutes(100);Clostridia(100);Clostridiales(100);Lachnospiraceae(100);Lachnoclostridium(94);	58.0637	5.87988	1.39389	4.21833	2.46122e-05	0.000209576	large_intestine
Otu0069	Bacteria(100);Firmicutes(100);Clostridia(100);Clostridiales(100);Lachnospiraceae(100);Lachnospiraceae_unclassified(100);	177.726	4.87621	1.18037	4.13109	3.61051e-05	0.000298398	large_intestine
Otu0162	Bacteria(100);Firmicutes(100);Clostridia(100);Clostridiales(100);Ruminococcaceae(100);Flavonifractor(99);	60.6545	6.57518	1.59778	4.11519	3.86865e-05	0.000310597	large_intestine
Otu0102	Bacteria(100);Firmicutes(100);Clostridia(100);Clostridiales(100);Ruminococcaceae(100);uncultured(97);	94.8742	6.1256	1.49242	4.10448	4.05219e-05	0.000316296	large_intestine
Otu0072	Bacteria(100);Firmicutes(100);Clostridia(100);Clostridiales(100);Ruminococcaceae(100);Oscillibacter(100);	201.428	5.59954	1.36752	4.09467	4.22764e-05	0.000321072	large_intestine
Otu0082	Bacteria(100);Firmicutes(100);Erysipelotrichia(100);Erysipelotrichales(100);Erysipelotrichaceae(100);Merdibacter(100);	100.568	5.63048	1.39129	4.04696	5.18878e-05	0.000373858	large_intestine
Otu0047	Bacteria(100);Firmicutes(100);Clostridia(100);Clostridiales(100);Lachnospiraceae(100);Lachnospiraceae_unclassified(100);	119.97	5.24021	1.29331	4.05178	5.08304e-05	0.000373858	large_intestine
Otu0062	Bacteria(100);Firmicutes(100);Clostridia(100);Clostridiales(100);Lachnospiraceae(100);Lachnospiraceae_unclassified(100);	156.618	5.02066	1.24708	4.02593	5.67518e-05	0.000398681	large_intestine
Otu0089	Bacteria(100);Firmicutes(100);Clostridia(100);Clostridiales(100);Ruminococcaceae(100);Ruminococcaceae_UCG-014(100);	55.9932	10.0878	2.50951	4.01984	5.82388e-05	0.000399149	large_intestine
Otu0044	Bacteria(100);Firmicutes(100);Clostridia(100);Clostridiales(100);Lachnospiraceae(100);Tyzzerella(100);	150.161	6.09518	1.52615	3.99383	6.50137e-05	0.000434972	large_intestine
Otu0144	Bacteria(100);Firmicutes(100);Firmicutes_unclassified(99);Firmicutes_unclassified(99);Firmicutes_unclassified(99);Firmicutes_unclassified(99);	68.6331	5.46006	1.38013	3.95619	7.61553e-05	0.000497666	large_intestine
Otu0172	Bacteria(100);Firmicutes(100);Erysipelotrichia(96);Erysipelotrichales(96);Erysipelotrichaceae(96);Erysipelotrichaceae_unclassified(96);	62.9174	8.42274	2.13472	3.94559	7.96036e-05	0.000508378	large_intestine
Otu0184	Bacteria(100);Firmicutes(100);Clostridia(100);Clostridiales(100);Ruminococcaceae(100);Ruminococcaceae_unclassified(100);	29.0286	5.71624	1.45951	3.91654	8.98298e-05	0.000560937	large_intestine
Otu0043	Bacteria(100);Firmicutes(100);Clostridia(100);Clostridiales(100);Lachnospiraceae(100);Blautia(96);	589.595	4.88583	1.25659	3.88817	0.000101005	0.000617008	large_intestine
Otu0228	Bacteria(100);Firmicutes(100);Clostridia(100);Clostridiales(100);Ruminococcaceae(100);Ruminococcaceae_unclassified(100);	23.4364	6.70474	1.73891	3.85571	0.000115393	0.000661744	large_intestine
Otu0176	Bacteria(100);Firmicutes(100);Clostridia(100);Clostridiales(100);Ruminococcaceae(100);Ruminococcaceae_unclassified(100);	40.082	6.16805	1.59945	3.85636	0.000115089	0.000661744	large_intestine
Otu0018	Bacteria(100);Firmicutes(100);Clostridia(100);Clostridiales(100);Lachnospiraceae(100);Lachnospiraceae_unclassified(100);	3089.9	4.82301	1.24765	3.86568	0.000110779	0.000661744	large_intestine
Otu0158	Bacteria(100);Firmicutes(100);Clostridia(100);Clostridiales(100);Christensenellaceae(100);Christensenellaceae_R-7_group(100);	73.5296	6.29224	1.64704	3.82033	0.000133271	0.000748981	large_intestine
Otu0218	Bacteria(100);Firmicutes(100);Clostridia(100);Clostridiales(100);Family_XIII(100);Family_XIII_UCG-001(100);	20.2493	7.28387	1.91964	3.79441	0.000147998	0.000815439	large_intestine
Otu0099	Bacteria(100);Firmicutes(100);Clostridia(100);Clostridiales(100);Clostridiales_vadinBB60_group(100);Clostridiales_vadinBB60_group_ge(100);	160.971	5.54666	1.46517	3.78567	0.000153296	0.000828388	large_intestine
Otu0188	Bacteria(100);Firmicutes(100);Clostridia(100);Clostridiales(100);Clostridiales_vadinBB60_group(100);Clostridiales_vadinBB60_group_ge(100);	51.4651	8.0146	2.12142	3.77795	0.000158125	0.000838362	large_intestine
Otu0116	Bacteria(100);Firmicutes(100);Bacilli(100);Bacillales(99);Bacillales_unclassified(99);Bacillales_unclassified(99);	147.639	6.73875	1.79717	3.74965	0.000177083	0.000921487	large_intestine
Otu0064	Bacteria(100);Firmicutes(100);Clostridia(100);Clostridiales(100);Lachnospiraceae(100);Blautia(96);	290.075	4.75671	1.27284	3.73708	0.000186169	0.000951153	large_intestine
Otu0241	Bacteria(100);Firmicutes(100);Clostridia(100);Clostridiales(100);Family_XIII(100);Family_XIII_unclassified(100);	21.0638	6.75866	1.81961	3.71435	0.000203725	0.00100067	large_intestine
Otu0071	Bacteria(100);Firmicutes(100);Clostridia(100);Clostridiales(100);Clostridiales_vadinBB60_group(100);Clostridiales_vadinBB60_group_ge(100);	41.5438	6.13888	1.65221	3.71555	0.000202763	0.00100067	large_intestine
Otu0161	Bacteria(100);Firmicutes(100);Clostridia(100);Clostridiales(100);Ruminococcaceae(100);Ruminococcaceae_unclassified(100);	19.8092	5.83337	1.57197	3.71088	0.000206544	0.00100067	large_intestine
Otu0065	Bacteria(100);Firmicutes(100);Clostridia(100);Clostridiales(100);Lachnospiraceae(100);Sellimonas(100);	112.29	4.39595	1.19603	3.67545	0.000237428	0.0011308	large_intestine
Otu0173	Bacteria(100);Firmicutes(100);Clostridia(100);Clostridiales(100);Ruminococcaceae(100);Ruminococcaceae_unclassified(100);	23.6479	6.81885	1.87103	3.64444	0.00026798	0.00125504	large_intestine
Otu0268	Bacteria(100);Firmicutes(100);Firmicutes_unclassified(100);Firmicutes_unclassified(100);Firmicutes_unclassified(100);Firmicutes_unclassified(100);	17.1403	6.32824	1.74884	3.61853	0.000296277	0.0013428	large_intestine
Otu0011	Bacteria(100);Firmicutes(100);Clostridia(100);Clostridiales(100);Clostridiaceae_1(100);Candidatus_Arthromitus(100);	40.6886	6.851	1.89989	3.606	0.000310953	0.00138695	large_intestine
Otu0130	Bacteria(100);Firmicutes(100);Clostridia(100);Clostridiales(100);Ruminococcaceae(100);Ruminococcaceae_unclassified(85);	93.1527	4.85872	1.35276	3.59171	0.00032852	0.00144241	large_intestine
Otu0175	Bacteria(100);Firmicutes(100);Clostridia(100);Clostridiales(100);Lachnospiraceae(100);Lachnospiraceae_unclassified(100);	43.6065	6.24053	1.74476	3.57672	0.00034793	0.00148134	large_intestine
Otu0153	Bacteria(100);Firmicutes(100);Clostridia(100);Clostridiales(100);Clostridiales_vadinBB60_group(100);Clostridiales_vadinBB60_group_ge(100);	71.5348	5.38456	1.50434	3.57935	0.000344454	0.00148134	large_intestine
Otu0186	Bacteria(100);Firmicutes(100);Clostridia(100);Clostridiales(100);Ruminococcaceae(100);Ruminococcaceae_UCG-013(96);	35.8903	5.35803	1.50827	3.55243	0.000381697	0.00160085	large_intestine
Otu0054	Bacteria(100);Firmicutes(100);Clostridia(100);Clostridiales(100);Lachnospiraceae(100);Lachnospiraceae_unclassified(96);	150.213	3.93367	1.11165	3.5386	0.000402261	0.00166228	large_intestine
Otu0057	Bacteria(100);Firmicutes(100);Clostridia(100);Clostridiales(100);Peptostreptococcaceae(100);Peptostreptococcaceae_unclassified(100);	167.165	7.171	2.03859	3.51762	0.000435434	0.00172334	large_intestine
Otu0185	Bacteria(100);Firmicutes(100);Clostridia(100);Clostridiales(100);Lachnospiraceae(100);Tyzzerella(98);	37.663	6.10026	1.73115	3.52383	0.000425363	0.00172334	large_intestine
Otu0020	Bacteria(100);Firmicutes(100);Clostridia(100);Clostridiales(100);Lachnospiraceae(100);Anaerostipes(100);	500.175	5.22307	1.48373	3.52023	0.000431179	0.00172334	large_intestine
Otu0169	Bacteria(100);Firmicutes(100);Clostridia(100);Clostridiales(100);Ruminococcaceae(100);Ruminococcaceae_UCG-014(100);	35.0056	5.72854	1.63332	3.5073	0.000452679	0.00176671	large_intestine
Otu0182	Bacteria(100);Firmicutes(100);Clostridia(100);Clostridiales(100);Family_XIII(100);Family_XIII_unclassified(96);	40.6281	5.97006	1.70685	3.4977	0.000469286	0.00180643	large_intestine
Otu0063	Bacteria(100);Firmicutes(100);Clostridia(100);Clostridiales(100);Ruminococcaceae(100);Ruminococcaceae_UCG-014(100);	76.1936	7.12517	2.04543	3.48347	0.000494963	0.00187952	large_intestine
Otu0010	Bacteria(100);Firmicutes(100);Clostridia(100);Clostridiales(100);Lachnospiraceae(100);Lachnospiraceae_unclassified(100);	390.942	4.15368	1.19391	3.47906	0.000503183	0.00188526	large_intestine
Otu0079	Bacteria(100);Firmicutes(100);Clostridia(100);Clostridiales(100);Ruminococcaceae(100);Ruminococcaceae_unclassified(100);	83.4729	4.92659	1.42992	3.44536	0.000570304	0.00210863	large_intestine
Otu0112	Bacteria(100);Firmicutes(100);Clostridia(100);Clostridiales(100);Lachnospiraceae(100);GCA-900066575(100);	90.7667	4.70047	1.37009	3.43077	0.00060188	0.00219647	large_intestine
Otu0103	Bacteria(100);Firmicutes(100);Clostridia(100);Clostridiales(100);Ruminococcaceae(100);Subdoligranulum(99);	22.1801	4.97064	1.45096	3.42577	0.000613062	0.0022086	large_intestine
Otu0026	Bacteria(100);Firmicutes(100);Clostridia(100);Clostridiales(100);Lachnospiraceae(100);Lachnospiraceae_unclassified(100);	158.509	4.29484	1.2604	3.40751	0.000655574	0.00233185	large_intestine
Otu0115	Bacteria(100);Firmicutes(100);Clostridia(100);Clostridiales(100);Ruminococcaceae(100);Ruminococcaceae_UCG-014(100);	115.66	6.85566	2.01794	3.39735	0.000680421	0.00238998	large_intestine
Otu0125	Bacteria(100);Firmicutes(100);Clostridia(100);Clostridiales(100);Ruminococcaceae(100);Ruminococcaceae_UCG-014(100);	117.566	7.28163	2.15643	3.3767	0.000733612	0.00245483	large_intestine
Otu0090	Bacteria(100);Firmicutes(100);Clostridia(100);Clostridiales(100);Ruminococcaceae(100);Ruminococcaceae_UCG-005(100);	312.007	6.50996	1.92792	3.37668	0.000733657	0.00245483	large_intestine
Otu0151	Bacteria(100);Firmicutes(100);Clostridia(100);Clostridiales(100);Clostridiales_vadinBB60_group(100);Clostridiales_vadinBB60_group_ge(100);	62.1484	5.96704	1.76221	3.38611	0.000708901	0.00245483	large_intestine
Otu0052	Bacteria(100);Firmicutes(100);Clostridia(100);Clostridiales(100);Lachnospiraceae(100);Eisenbergiella(97);	221.187	4.71113	1.39522	3.37662	0.000733827	0.00245483	large_intestine
Otu0067	Bacteria(100);Firmicutes(100);Clostridia(100);Clostridiales(100);Ruminococcaceae(100);Ruminococcaceae_unclassified(100);	118.496	5.07702	1.51089	3.36029	0.000778614	0.00257401	large_intestine
Otu0034	Bacteria(100);Firmicutes(100);Clostridia(100);Clostridiales(100);Clostridiales_vadinBB60_group(100);Clostridiales_vadinBB60_group_ge(100);	802.674	4.78647	1.43752	3.32967	0.000869494	0.00284102	large_intestine
Otu0215	Bacteria(100);Firmicutes(100);Clostridia(100);Clostridiales(100);Lachnospiraceae(100);Lachnospiraceae_unclassified(100);	27.5725	5.41892	1.63161	3.32121	0.000896291	0.00286754	large_intestine
Otu0095	Bacteria(100);Firmicutes(100);Clostridia(100);Clostridiales(100);Ruminococcaceae(100);Ruminococcaceae_unclassified(94);	90.0629	5.28181	1.59059	3.32067	0.000898019	0.00286754	large_intestine
Otu0183	Bacteria(100);Bacteroidetes(100);Bacteroidia(100);Bacteroidales(100);Rikenellaceae(100);Alistipes(100);	41.9435	5.30707	1.6034	3.30988	0.000933366	0.00294692	large_intestine
Otu0171	Bacteria(100);Tenericutes(100);Mollicutes(100);Mollicutes_RF39(100);Mollicutes_RF39_fa(100);Mollicutes_RF39_ge(100);	41.471	6.2462	1.91739	3.25766	0.00112336	0.00350738	large_intestine
Otu0293	Bacteria(100);Firmicutes(100);Clostridia(100);Clostridiales(100);Ruminococcaceae(100);Ruminococcaceae_UCG-013(99);	14.8673	6.58777	2.03369	3.23931	0.00119817	0.00369986	large_intestine
Otu0201	Bacteria(100);Firmicutes(100);Clostridia(100);Clostridiales(100);Ruminococcaceae(100);Faecalibacterium(70);	33.3871	5.44999	1.6841	3.23615	0.00121154	0.00370046	large_intestine
Otu0042	Bacteria(100);Firmicutes(100);Erysipelotrichia(100);Erysipelotrichales(100);Erysipelotrichaceae(100);Erysipelotrichaceae_unclassified(100);	101.842	6.13309	1.89954	3.22872	0.00124346	0.00375712	large_intestine
Otu0019	Bacteria(100);Firmicutes(100);Clostridia(100);Clostridiales(100);Lachnospiraceae(100);Lachnoclostridium(96);	44.4258	4.42063	1.38731	3.18648	0.00144015	0.00430512	large_intestine
Otu0177	Bacteria(100);Firmicutes(100);Clostridia(100);Clostridiales(100);Ruminococcaceae(100);Ruminococcaceae_unclassified(100);	58.4931	5.82731	1.85724	3.13762	0.00170327	0.0050381	large_intestine
Otu0121	Bacteria(100);Firmicutes(100);Clostridia(100);Clostridiales(100);Ruminococcaceae(100);Ruminococcaceae_UCG-014(100);	141.988	6.90281	2.22868	3.09726	0.00195317	0.005686	large_intestine
Otu0170	Bacteria(100);Firmicutes(100);Clostridia(100);Clostridiales(100);Ruminococcaceae(100);Ruminococcaceae_UCG-014(100);	60.3172	5.84084	1.88669	3.09581	0.00196278	0.005686	large_intestine
Otu0013	Bacteria(100);Actinobacteria(100);Actinobacteria(100);Bifidobacteriales(100);Bifidobacteriaceae(100);Bifidobacterium(100);	2452.26	3.5074	1.13842	3.08094	0.0020635	0.00591678	large_intestine
Otu0190	Bacteria(100);Firmicutes(100);Clostridia(100);Clostridiales(100);Ruminococcaceae(100);Ruminococcaceae_ge(100);	33.0941	6.65541	2.17318	3.06252	0.00219481	0.00622972	large_intestine
Otu0261	Bacteria(100);Firmicutes(100);Clostridia(100);Clostridiales(100);Family_XIII(100);Family_XIII_unclassified(100);	13.0657	6.19724	2.06193	3.00555	0.00265098	0.00744926	large_intestine
Otu0139	Bacteria(100);Firmicutes(100);Clostridia(100);Clostridiales(100);Ruminococcaceae(100);Ruminococcaceae_UCG-014(100);	65.0531	5.09503	1.72022	2.96184	0.00305803	0.00850798	large_intestine
Otu0127	Bacteria(100);Firmicutes(100);Clostridia(100);Clostridiales(100);Lachnospiraceae(100);Lachnospiraceae_unclassified(100);	71.6316	3.97704	1.34509	2.9567	0.00310949	0.00856634	large_intestine
Otu0154	Bacteria(100);Firmicutes(100);Clostridia(100);Clostridiales(100);Ruminococcaceae(100);Ruminococcaceae_UCG-014(100);	31.4846	6.88864	2.34945	2.93203	0.00336759	0.00901698	large_intestine
Otu0123	Bacteria(100);Firmicutes(100);Clostridia(100);Clostridiales(100);Lachnospiraceae(100);Lachnospiraceae_unclassified(100);	14.3813	5.38117	1.83343	2.93503	0.00333511	0.00901698	large_intestine
Otu0133	Bacteria(100);Firmicutes(100);Clostridia(100);Clostridiales(100);Ruminococcaceae(100);Ruminococcaceae_unclassified(100);	82.4432	4.57567	1.56067	2.93186	0.00336933	0.00901698	large_intestine
Otu0106	Bacteria(100);Firmicutes(100);Clostridia(100);Clostridiales(100);Ruminococcaceae(100);Ruminiclostridium_5(98);	86.8951	4.36946	1.4996	2.91374	0.00357125	0.00946719	large_intestine
Otu0221	Bacteria(100);Firmicutes(100);Clostridia(100);Clostridiales(100);Ruminococcaceae(100);Ruminiclostridium_5(100);	20.0681	5.18688	1.79756	2.88551	0.00390782	0.0102626	large_intestine
Otu0276	Bacteria(100);Firmicutes(100);Clostridia(100);Clostridiales(100);Christensenellaceae(100);Christensenellaceae_R-7_group(100);	15.2341	5.02585	1.74774	2.87562	0.00403234	0.0104916	large_intestine
Otu0108	Bacteria(100);Firmicutes(100);Clostridia(100);Clostridiales(100);Ruminococcaceae(100);Ruminococcaceae_unclassified(100);	145.701	4.65562	1.62705	2.86138	0.00421801	0.010874	large_intestine
Otu0146	Bacteria(100);Firmicutes(100);Clostridia(100);Clostridiales(100);Lachnospiraceae(100);Lachnospiraceae_unclassified(100);	31.773	4.40618	1.54671	2.84875	0.0043891	0.0112122	large_intestine
Otu0191	Bacteria(100);Firmicutes(100);Clostridia(100);Clostridiales(100);Ruminococcaceae(100);Ruminococcaceae_ge(100);	24.8912	5.09766	1.80116	2.83021	0.00465168	0.0117759	large_intestine
Otu0233	Bacteria(100);Firmicutes(100);Clostridia(100);Clostridiales(100);Lachnospiraceae(100);Lachnospiraceae_unclassified(99);	17.5809	5.60633	1.99653	2.80803	0.00498448	0.0125057	large_intestine
Otu0141	Bacteria(100);Firmicutes(100);Clostridia(100);Clostridiales(100);Ruminococcaceae(100);Ruminococcaceae_unclassified(100);	59.8059	4.33776	1.55173	2.79543	0.00518309	0.0128889	large_intestine
Otu0163	Bacteria(100);Proteobacteria(100);Gammaproteobacteria(100);Enterobacteriales(100);Enterobacteriaceae(100);Enterobacteriaceae_unclassified(100);	14.3917	4.42947	1.58928	2.78708	0.0053185	0.0131096	large_intestine
Otu0331	Bacteria(100);Firmicutes(100);Clostridia(100);Clostridiales(100);Ruminococcaceae(100);Ruminococcaceae_unclassified(100);	12.1501	5.128	1.85587	2.76313	0.00572495	0.0139888	large_intestine
Otu0272	Bacteria(100);Actinobacteria(100);Coriobacteriia(100);Coriobacteriales(100);Eggerthellaceae(100);Eggerthellaceae_unclassified(100);	14.2094	5.27045	1.91839	2.74732	0.00600838	0.0145548	large_intestine
Otu0362	Bacteria(100);Firmicutes(100);Clostridia(100);Clostridiales(100);Ruminococcaceae(100);Ruminococcaceae_unclassified(100);	10.0973	6.37593	2.33601	2.72941	0.00634473	0.0151091	large_intestine
Otu0253	Bacteria(100);Firmicutes(100);Clostridia(100);Clostridiales(100);Lachnospiraceae(100);Lachnospiraceae_unclassified(98);	11.8556	3.99563	1.46299	2.73113	0.00631175	0.0151091	large_intestine
Otu0208	Bacteria(100);Firmicutes(100);Clostridia(100);Clostridiales(100);Lachnospiraceae(100);Tyzzerella_3(100);	15.1742	5.27728	1.94872	2.70808	0.00676739	0.015716	large_intestine
Otu0194	Bacteria(100);Firmicutes(100);Clostridia(100);Clostridiales(100);Clostridiales_vadinBB60_group(100);Clostridiales_vadinBB60_group_ge(100);	28.1711	4.16132	1.53554	2.71	0.00672828	0.015716	large_intestine
Otu0196	Bacteria(100);Firmicutes(100);Clostridia(100);Clostridiales(100);Ruminococcaceae(100);Ruminiclostridium_5(100);	32.8392	4.96834	1.86855	2.65894	0.0078388	0.0180549	large_intestine
Otu0238	Bacteria(100);Firmicutes(100);Clostridia(100);Clostridiales(100);Lachnospiraceae(100);Lachnospiraceae_unclassified(100);	30.9408	4.95203	1.87278	2.64421	0.00818819	0.0187063	large_intestine
Otu0296	Bacteria(100);Firmicutes(100);Clostridia(100);Clostridiales(100);Clostridiales_vadinBB60_group(100);Clostridiales_vadinBB60_group_ge(100);	11.3568	5.56383	2.10957	2.63743	0.00835367	0.0189305	large_intestine
Otu0189	Bacteria(100);Firmicutes(100);Clostridia(100);Clostridiales(100);Lachnospiraceae(100);Lachnospiraceae_unclassified(100);	22.2603	4.3161	1.64176	2.62894	0.00856504	0.0192542	large_intestine
Otu0179	Bacteria(100);Firmicutes(100);Clostridia(100);Clostridiales(100);Lachnospiraceae(100);Lachnoclostridium(97);	7.25501	5.27568	2.00985	2.62491	0.00866718	0.0193292	large_intestine
Otu0317	Bacteria(100);Actinobacteria(100);Coriobacteriia(100);Coriobacteriales(100);Eggerthellaceae(100);Eggerthellaceae_unclassified(91);	10.2899	5.04303	1.95055	2.58544	0.0097255	0.0215186	large_intestine
Otu0077	Bacteria(100);Firmicutes(100);Clostridia(100);Clostridiales(100);Lachnospiraceae(100);Lachnospiraceae_unclassified(100);	4.77954	4.87435	1.90953	2.55265	0.0106908	0.0232878	large_intestine
Otu0217	Bacteria(100);Tenericutes(100);Mollicutes(100);Mollicutes_RF39(100);Mollicutes_RF39_fa(100);Mollicutes_RF39_ge(100);	37.7057	6.2688	2.46759	2.54046	0.0110708	0.0239299	large_intestine
Otu0120	Bacteria(100);Firmicutes(100);Clostridia(100);Clostridiales(100);Ruminococcaceae(100);Ruminococcaceae_unclassified(100);	66.0821	3.88895	1.54436	2.51816	0.0117971	0.0253052	large_intestine
Otu0316	Bacteria(100);Firmicutes(100);Clostridia(100);Clostridiales(100);Ruminococcaceae(100);Negativibacillus(100);	5.91463	5.22155	2.07982	2.51058	0.0120534	0.0256591	large_intestine
Otu0137	Bacteria(100);Firmicutes(100);Clostridia(100);Clostridiales(100);Ruminococcaceae(100);Ruminococcaceae_UCG-014(100);	78.0474	6.32926	2.52608	2.50556	0.0122257	0.0258301	large_intestine
Otu0135	Bacteria(100);Firmicutes(100);Clostridia(100);Clostridiales(100);Ruminococcaceae(100);Ruminiclostridium_5(100);	32.4481	4.2365	1.69445	2.50021	0.0124119	0.0260279	large_intestine
Otu0206	Bacteria(100);Firmicutes(100);Clostridia(100);Clostridiales(100);Lachnospiraceae(100);Lachnospiraceae_unclassified(100);	18.2123	5.59629	2.27286	2.46222	0.0138079	0.0287408	large_intestine
Otu0320	Bacteria(100);Firmicutes(100);Clostridia(100);Clostridiales(100);Ruminococcaceae(100);Ruminococcaceae_unclassified(100);	4.95383	5.08	2.07826	2.44436	0.014511	0.0299823	large_intestine
Otu0395	Bacteria(100);Firmicutes(100);Clostridia(100);Clostridiales(100);Lachnospiraceae(100);Lachnospiraceae_unclassified(100);	6.14877	6.10707	2.50345	2.43946	0.014709	0.0301696	large_intestine
Otu0050	Bacteria(100);Firmicutes(100);Clostridia(100);Clostridiales(100);Ruminococcaceae(100);Ruminococcaceae_unclassified(100);	6.67078	5.1666	2.14412	2.40966	0.0159675	0.0325136	large_intestine
Otu0348	Bacteria(100);Firmicutes(100);Clostridia(100);Clostridiales(100);Lachnospiraceae(100);Lachnospiraceae_unclassified(100);	5.29214	4.82591	2.03445	2.3721	0.0176874	0.0357565	large_intestine
Otu0178	Bacteria(100);Firmicutes(100);Clostridia(100);Clostridiales(100);Christensenellaceae(100);Christensenellaceae_R-7_group(100);	74.7035	7.24213	3.16307	2.28959	0.0220453	0.0439343	large_intestine
Otu0155	Bacteria(100);Firmicutes(100);Clostridia(100);Clostridiales(100);Lachnospiraceae(100);Blautia(97);	56.5805	3.6258	1.58772	2.28365	0.0223919	0.0443107	large_intestine
Otu0129	Bacteria(100);Firmicutes(100);Clostridia(100);Clostridiales(100);Lachnospiraceae(100);Lachnospiraceae_unclassified(100);	28.5937	3.30284	1.44948	2.27863	0.0226891	0.0445849	large_intestine
Otu0160	Bacteria(100);Firmicutes(100);Clostridia(100);Clostridiales(100);Ruminococcaceae(100);Ruminococcaceae_unclassified(100);	76.9828	7.37004	3.26954	2.25415	0.0241869	0.047198	large_intestine
Otu0015	Bacteria(100);Firmicutes(100);Bacilli(100);Bacillales(100);Staphylococcaceae(100);Staphylococcus(100);	918.671	-4.13616	1.13644	-3.63956	0.000273099	0.00125805	jejunum
Otu0081	Bacteria(100);Actinobacteria(100);Actinobacteria(100);Micrococcales(100);Brevibacteriaceae(100);Brevibacterium(100);	49.1874	-4.508	1.66375	-2.70954	0.00673759	0.015716	jejunum
Otu0284	Bacteria(100);Firmicutes(100);Bacilli(100);Bacilli_unclassified(56);Bacilli_unclassified(56);Bacilli_unclassified(56);	3.7755	-5.6924	2.22258	-2.56116	0.0104322	0.0229019	jejunum
Otu0053	Bacteria(100);Actinobacteria(100);Actinobacteria(100);Micrococcales(100);Dermabacteraceae(100);Brachybacterium(100);	107.706	-2.96984	1.27036	-2.3378	0.0193978	0.0389342	jejunum
Otu0086	Bacteria(100);Firmicutes(100);Bacilli(100);Bacillales(100);Staphylococcaceae(100);Jeotgalicoccus(100);	31.7216	-3.10664	1.38648	-2.24067	0.0250476	0.0485405	jejunum

## Sheet: largeintestine_ileum
otu	Taxonomy	baseMean	log2FoldChange	lfcSE	stat	pvalue	padj	group
Otu0076	Bacteria(100);Firmicutes(100);Clostridia(100);Clostridiales(100);Ruminococcaceae(100);Ruminococcaceae_unclassified(100);	8.39477	21.5676	3.09374	6.97135	3.13921e-12	1.00141e-08	large_intestine
Otu0193	Bacteria(100);Firmicutes(100);Clostridia(100);Clostridiales(100);Ruminococcaceae(100);Ruminococcaceae_UCG-014(100);	36.8517	23.6248	3.63231	6.50408	7.81715e-11	1.24684e-07	large_intestine
Otu0045	Bacteria(100);Firmicutes(100);Clostridia(100);Clostridiales(100);Ruminococcaceae(100);DTU089(100);	277.051	8.17833	1.35551	6.03342	1.6053e-09	1.70697e-06	large_intestine
Otu0036	Bacteria(100);Bacteroidetes(100);Bacteroidia(100);Bacteroidales(100);Rikenellaceae(100);Alistipes(100);	1074.03	8.44961	1.4198	5.95128	2.66057e-09	2.1218e-06	large_intestine
Otu0035	Bacteria(100);Firmicutes(100);Clostridia(100);Clostridiales(100);Lachnospiraceae(100);Lachnospiraceae_unclassified(100);	805.072	7.43874	1.27268	5.84496	5.06694e-09	3.23271e-06	large_intestine
Otu0023	Bacteria(100);Firmicutes(100);Clostridia(100);Clostridiales(100);Ruminococcaceae(100);Butyricicoccus(100);	271.363	9.47506	1.65778	5.71552	1.0937e-08	5.81485e-06	large_intestine
Otu0033	Bacteria(100);Firmicutes(100);Clostridia(100);Clostridiales(100);Ruminococcaceae(100);Oscillibacter(100);	224.32	7.64595	1.35596	5.63877	1.71271e-08	7.80505e-06	large_intestine
Otu0091	Bacteria(100);Firmicutes(100);Clostridia(100);Clostridiales(100);Christensenellaceae(100);Christensenellaceae_R-7_group(100);	211.18	7.14558	1.2957	5.51485	3.49077e-08	1.2373e-05	large_intestine
Otu0059	Bacteria(100);Firmicutes(100);Clostridia(100);Clostridiales(100);Ruminococcaceae(100);Ruminiclostridium_5(100);	135.173	7.05449	1.27918	5.51485	3.49081e-08	1.2373e-05	large_intestine
Otu0065	Bacteria(100);Firmicutes(100);Clostridia(100);Clostridiales(100);Lachnospiraceae(100);Sellimonas(100);	112.29	6.67294	1.21435	5.49507	3.90549e-08	1.24585e-05	large_intestine
Otu0140	Bacteria(100);Firmicutes(100);Clostridia(100);Clostridiales(100);Lachnospiraceae(100);Lachnoclostridium(94);	58.0637	7.6661	1.40565	5.45376	4.93154e-08	1.43015e-05	large_intestine
Otu0049	Bacteria(100);Firmicutes(100);Clostridia(100);Clostridiales(100);Ruminococcaceae(100);Flavonifractor(100);	278.059	6.24225	1.15156	5.4207	5.93671e-08	1.57818e-05	large_intestine
Otu0017	Bacteria(100);Firmicutes(100);Clostridia(100);Clostridiales(100);Ruminococcaceae(100);Faecalibacterium(100);	4142.54	7.01664	1.31117	5.35143	8.72638e-08	2.10412e-05	large_intestine
Otu0025	Bacteria(100);Firmicutes(100);Clostridia(100);Clostridiales(100);Ruminococcaceae(100);Ruminococcaceae_unclassified(100);	937.378	6.64884	1.24483	5.34118	9.23439e-08	2.10412e-05	large_intestine
Otu0046	Bacteria(100);Firmicutes(100);Erysipelotrichia(100);Erysipelotrichales(100);Erysipelotrichaceae(100);Erysipelatoclostridium(97);	204.172	7.41885	1.39389	5.3224	1.02406e-07	2.17784e-05	large_intestine
Otu0030	Bacteria(100);Firmicutes(100);Clostridia(100);Clostridiales(100);Ruminococcaceae(100);Ruminococcaceae_unclassified(100);	438.93	6.23383	1.18642	5.25433	1.48568e-07	2.96207e-05	large_intestine
Otu0182	Bacteria(100);Firmicutes(100);Clostridia(100);Clostridiales(100);Family_XIII(100);Family_XIII_unclassified(96);	40.6281	9.09077	1.77207	5.13002	2.89715e-07	5.0031e-05	large_intestine
Otu0114	Bacteria(100);Firmicutes(100);Clostridia(100);Clostridiales(100);Ruminococcaceae(100);Oscillibacter(100);	128.874	7.7698	1.51688	5.12223	3.01938e-07	5.0031e-05	large_intestine
Otu0144	Bacteria(100);Firmicutes(100);Firmicutes_unclassified(99);Firmicutes_unclassified(99);Firmicutes_unclassified(99);Firmicutes_unclassified(99);	68.6331	7.09927	1.38044	5.14274	2.70754e-07	5.0031e-05	large_intestine
Otu0024	Bacteria(100);Firmicutes(100);Clostridia(100);Clostridiales(100);Lachnospiraceae(100);Lachnospiraceae_unclassified(100);	304.798	7.01236	1.37093	5.11504	3.13674e-07	5.0031e-05	large_intestine
Otu0022	Bacteria(100);Firmicutes(100);Clostridia(100);Clostridiales(100);Ruminococcaceae(100);Ruminiclostridium_9(100);	646.669	6.85366	1.34718	5.08741	3.62988e-07	5.30816e-05	large_intestine
Otu0021	Bacteria(100);Firmicutes(100);Clostridia(100);Clostridiales(100);Ruminococcaceae(100);Ruminiclostridium_5(100);	780.452	6.78369	1.33385	5.0858	3.6608e-07	5.30816e-05	large_intestine
Otu0058	Bacteria(100);Firmicutes(100);Clostridia(100);Clostridiales(100);Ruminococcaceae(100);Ruminococcaceae_unclassified(100);	538.698	7.88993	1.56875	5.02944	4.91927e-07	6.36583e-05	large_intestine
Otu0051	Bacteria(100);Firmicutes(100);Clostridia(100);Clostridiales(100);Lachnospiraceae(99);Lachnospiraceae_unclassified(99);	604.497	7.22491	1.4373	5.02674	4.98889e-07	6.36583e-05	large_intestine
Otu0048	Bacteria(100);Firmicutes(100);Clostridia(100);Clostridiales(100);Lachnospiraceae(100);Lachnospiraceae_unclassified(100);	206.144	6.12584	1.21627	5.03657	4.73952e-07	6.36583e-05	large_intestine
Otu0040	Bacteria(100);Firmicutes(100);Clostridia(100);Clostridiales(100);Lachnospiraceae(100);Lachnoclostridium(96);	287.062	6.00437	1.20119	4.99869	5.77213e-07	7.08196e-05	large_intestine
Otu0128	Bacteria(100);Firmicutes(100);Clostridia(100);Clostridiales(100);Clostridiales_vadinBB60_group(100);Clostridiales_vadinBB60_group_ge(100);	127.317	8.6459	1.73936	4.97073	6.67004e-07	7.88052e-05	large_intestine
Otu0162	Bacteria(100);Firmicutes(100);Clostridia(100);Clostridiales(100);Ruminococcaceae(100);Flavonifractor(99);	60.6545	7.7544	1.56476	4.95564	7.20937e-07	8.21353e-05	large_intestine
Otu0014	Bacteria(100);Firmicutes(100);Clostridia(100);Clostridiales(100);Lachnospiraceae(100);Lachnospiraceae_unclassified(100);	1687.16	6.32424	1.28067	4.93822	7.88401e-07	8.67241e-05	large_intestine
Otu0095	Bacteria(100);Firmicutes(100);Clostridia(100);Clostridiales(100);Ruminococcaceae(100);Ruminococcaceae_unclassified(94);	90.0629	8.08283	1.63982	4.92911	8.26052e-07	8.78369e-05	large_intestine
Otu0044	Bacteria(100);Firmicutes(100);Clostridia(100);Clostridiales(100);Lachnospiraceae(100);Tyzzerella(100);	150.161	7.44252	1.51673	4.90696	9.24973e-07	9.22083e-05	large_intestine
Otu0039	Bacteria(100);Actinobacteria(100);Coriobacteriia(100);Coriobacteriales(100);Eggerthellaceae(100);CHKCI002(100);	181.799	6.2551	1.27445	4.90806	9.19803e-07	9.22083e-05	large_intestine
Otu0069	Bacteria(100);Firmicutes(100);Clostridia(100);Clostridiales(100);Lachnospiraceae(100);Lachnospiraceae_unclassified(100);	177.726	5.67133	1.16168	4.88201	1.05011e-06	0.000101511	large_intestine
Otu0151	Bacteria(100);Firmicutes(100);Clostridia(100);Clostridiales(100);Clostridiales_vadinBB60_group(100);Clostridiales_vadinBB60_group_ge(100);	62.1484	8.86015	1.82049	4.86691	1.13358e-06	0.000105173	large_intestine
Otu0130	Bacteria(100);Firmicutes(100);Clostridia(100);Clostridiales(100);Ruminococcaceae(100);Ruminococcaceae_unclassified(85);	93.1527	6.5894	1.3549	4.86339	1.15394e-06	0.000105173	large_intestine
Otu0124	Bacteria(100);Firmicutes(100);Clostridia(100);Clostridiales(100);Ruminococcaceae(100);Ruminococcaceae_UCG-004(98);	65.9596	5.95912	1.23578	4.82215	1.42022e-06	0.000125847	large_intestine
Otu0148	Bacteria(100);Firmicutes(100);Clostridia(100);Clostridiales(100);Clostridiales_unclassified(100);Clostridiales_unclassified(100);	81.6099	7.86572	1.63931	4.79818	1.6011e-06	0.000134409	large_intestine
Otu0010	Bacteria(100);Firmicutes(100);Clostridia(100);Clostridiales(100);Lachnospiraceae(100);Lachnospiraceae_unclassified(100);	390.942	5.73099	1.19333	4.80252	1.56678e-06	0.000134409	large_intestine
Otu0126	Bacteria(100);Firmicutes(100);Clostridia(100);Clostridiales(100);Defluviitaleaceae(100);Defluviitaleaceae_UCG-011(100);	104.248	7.23722	1.53308	4.72069	2.35043e-06	0.000192253	large_intestine
Otu0099	Bacteria(100);Firmicutes(100);Clostridia(100);Clostridiales(100);Clostridiales_vadinBB60_group(100);Clostridiales_vadinBB60_group_ge(100);	160.971	6.84152	1.45371	4.70626	2.52307e-06	0.000201214	large_intestine
Otu0034	Bacteria(100);Firmicutes(100);Clostridia(100);Clostridiales(100);Clostridiales_vadinBB60_group(100);Clostridiales_vadinBB60_group_ge(100);	802.674	6.73017	1.43883	4.67754	2.90343e-06	0.000225901	large_intestine
Otu0188	Bacteria(100);Firmicutes(100);Clostridia(100);Clostridiales(100);Clostridiales_vadinBB60_group(100);Clostridiales_vadinBB60_group_ge(100);	51.4651	9.9711	2.14004	4.6593	3.1729e-06	0.000235385	large_intestine
Otu0062	Bacteria(100);Firmicutes(100);Clostridia(100);Clostridiales(100);Lachnospiraceae(100);Lachnospiraceae_unclassified(100);	156.618	5.73712	1.2303	4.6632	3.1133e-06	0.000235385	large_intestine
Otu0146	Bacteria(100);Firmicutes(100);Clostridia(100);Clostridiales(100);Lachnospiraceae(100);Lachnospiraceae_unclassified(100);	31.773	7.67337	1.66223	4.61632	3.90605e-06	0.000283188	large_intestine
Otu0102	Bacteria(100);Firmicutes(100);Clostridia(100);Clostridiales(100);Ruminococcaceae(100);uncultured(97);	94.8742	6.6285	1.43913	4.60591	4.10674e-06	0.000291122	large_intestine
Otu0082	Bacteria(100);Firmicutes(100);Erysipelotrichia(100);Erysipelotrichales(100);Erysipelotrichaceae(100);Merdibacter(100);	100.568	6.14315	1.3359	4.5985	4.25542e-06	0.000295104	large_intestine
Otu0184	Bacteria(100);Firmicutes(100);Clostridia(100);Clostridiales(100);Ruminococcaceae(100);Ruminococcaceae_unclassified(100);	29.0286	6.50115	1.42604	4.55889	5.14255e-06	0.000345379	large_intestine
Otu0056	Bacteria(100);Firmicutes(100);Clostridia(100);Clostridiales(100);Ruminococcaceae(100);Ruminococcaceae_unclassified(100);	231.959	5.86179	1.28642	4.55668	5.19692e-06	0.000345379	large_intestine
Otu0158	Bacteria(100);Firmicutes(100);Clostridia(100);Clostridiales(100);Christensenellaceae(100);Christensenellaceae_R-7_group(100);	73.5296	7.32079	1.61036	4.54607	5.46564e-06	0.000355824	large_intestine
Otu0228	Bacteria(100);Firmicutes(100);Clostridia(100);Clostridiales(100);Ruminococcaceae(100);Ruminococcaceae_unclassified(100);	23.4364	8.01437	1.7727	4.52099	6.15522e-06	0.000392703	large_intestine
Otu0127	Bacteria(100);Firmicutes(100);Clostridia(100);Clostridiales(100);Lachnospiraceae(100);Lachnospiraceae_unclassified(100);	71.6316	6.1437	1.36261	4.50877	6.52043e-06	0.000399023	large_intestine
Otu0018	Bacteria(100);Firmicutes(100);Clostridia(100);Clostridiales(100);Lachnospiraceae(100);Lachnospiraceae_unclassified(100);	3089.9	5.62584	1.24683	4.51212	6.41842e-06	0.000399023	large_intestine
Otu0054	Bacteria(100);Firmicutes(100);Clostridia(100);Clostridiales(100);Lachnospiraceae(100);Lachnospiraceae_unclassified(96);	150.213	4.96996	1.10315	4.50525	6.62953e-06	0.000399023	large_intestine
Otu0176	Bacteria(100);Firmicutes(100);Clostridia(100);Clostridiales(100);Ruminococcaceae(100);Ruminococcaceae_unclassified(100);	40.082	6.90072	1.55747	4.43073	9.39136e-06	0.000554786	large_intestine
Otu0131	Bacteria(100);Firmicutes(100);Clostridia(100);Clostridiales(100);Lachnospiraceae(100);Shuttleworthia(98);	85.9269	5.55941	1.25652	4.42446	9.6686e-06	0.000560779	large_intestine
Otu0090	Bacteria(100);Firmicutes(100);Clostridia(100);Clostridiales(100);Ruminococcaceae(100);Ruminococcaceae_UCG-005(100);	312.007	8.49125	1.93228	4.39443	1.11064e-05	0.000600498	large_intestine
Otu0020	Bacteria(100);Firmicutes(100);Clostridia(100);Clostridiales(100);Lachnospiraceae(100);Anaerostipes(100);	500.175	6.51295	1.4792	4.40303	1.0675e-05	0.000600498	large_intestine
Otu0073	Bacteria(100);Firmicutes(100);Clostridia(100);Clostridiales(100);Ruminococcaceae(100);Ruminococcaceae_unclassified(100);	162.039	5.68726	1.2939	4.39543	1.10555e-05	0.000600498	large_intestine
Otu0043	Bacteria(100);Firmicutes(100);Clostridia(100);Clostridiales(100);Lachnospiraceae(100);Blautia(96);	589.595	5.51164	1.2525	4.4005	1.08002e-05	0.000600498	large_intestine
Otu0108	Bacteria(100);Firmicutes(100);Clostridia(100);Clostridiales(100);Ruminococcaceae(100);Ruminococcaceae_unclassified(100);	145.701	7.1593	1.63965	4.36636	1.26336e-05	0.000671689	large_intestine
Otu0133	Bacteria(100);Firmicutes(100);Clostridia(100);Clostridiales(100);Ruminococcaceae(100);Ruminococcaceae_unclassified(100);	82.4432	6.90024	1.5835	4.35758	1.31507e-05	0.000676625	large_intestine
Otu0013	Bacteria(100);Actinobacteria(100);Actinobacteria(100);Bifidobacteriales(100);Bifidobacteriaceae(100);Bifidobacterium(100);	2452.26	4.96207	1.13825	4.35937	1.30438e-05	0.000676625	large_intestine
Otu0106	Bacteria(100);Firmicutes(100);Clostridia(100);Clostridiales(100);Ruminococcaceae(100);Ruminiclostridium_5(98);	86.8951	6.62984	1.53093	4.3306	1.48701e-05	0.000752948	large_intestine
Otu0019	Bacteria(100);Firmicutes(100);Clostridia(100);Clostridiales(100);Lachnospiraceae(100);Lachnoclostridium(96);	44.4258	5.9798	1.38369	4.32162	1.54891e-05	0.000772034	large_intestine
Otu0218	Bacteria(100);Firmicutes(100);Clostridia(100);Clostridiales(100);Family_XIII(100);Family_XIII_UCG-001(100);	20.2493	8.30038	1.92395	4.31423	1.60158e-05	0.000786005	large_intestine
Otu0052	Bacteria(100);Firmicutes(100);Clostridia(100);Clostridiales(100);Lachnospiraceae(100);Eisenbergiella(97);	221.187	5.9838	1.39195	4.29885	1.71685e-05	0.000829812	large_intestine
Otu0072	Bacteria(100);Firmicutes(100);Clostridia(100);Clostridiales(100);Ruminococcaceae(100);Oscillibacter(100);	201.428	5.54434	1.31051	4.23069	2.32979e-05	0.00110926	large_intestine
Otu0103	Bacteria(100);Firmicutes(100);Clostridia(100);Clostridiales(100);Ruminococcaceae(100);Subdoligranulum(99);	22.1801	6.21976	1.47792	4.20844	2.57135e-05	0.00120626	large_intestine
Otu0064	Bacteria(100);Firmicutes(100);Clostridia(100);Clostridiales(100);Lachnospiraceae(100);Blautia(96);	290.075	5.31209	1.26485	4.19979	2.67167e-05	0.00123516	large_intestine
Otu0172	Bacteria(100);Firmicutes(100);Erysipelotrichia(96);Erysipelotrichales(96);Erysipelotrichaceae(96);Erysipelotrichaceae_unclassified(96);	62.9174	8.92872	2.13194	4.18808	2.8133e-05	0.00128206	large_intestine
Otu0196	Bacteria(100);Firmicutes(100);Clostridia(100);Clostridiales(100);Ruminococcaceae(100);Ruminiclostridium_5(100);	32.8392	8.08653	1.95458	4.13722	3.51534e-05	0.00157943	large_intestine
Otu0129	Bacteria(100);Firmicutes(100);Clostridia(100);Clostridiales(100);Lachnospiraceae(100);Lachnospiraceae_unclassified(100);	28.5937	6.16447	1.49544	4.12216	3.75329e-05	0.00166292	large_intestine
Otu0183	Bacteria(100);Bacteroidetes(100);Bacteroidia(100);Bacteroidales(100);Rikenellaceae(100);Alistipes(100);	41.9435	6.63094	1.61175	4.11413	3.88645e-05	0.00169833	large_intestine
Otu0170	Bacteria(100);Firmicutes(100);Clostridia(100);Clostridiales(100);Ruminococcaceae(100);Ruminococcaceae_UCG-014(100);	60.3172	7.78659	1.8996	4.09906	4.14837e-05	0.00178829	large_intestine
Otu0063	Bacteria(100);Firmicutes(100);Clostridia(100);Clostridiales(100);Ruminococcaceae(100);Ruminococcaceae_UCG-014(100);	76.1936	8.21177	2.0118	4.0818	4.46876e-05	0.00188969	large_intestine
Otu0071	Bacteria(100);Firmicutes(100);Clostridia(100);Clostridiales(100);Clostridiales_vadinBB60_group(100);Clostridiales_vadinBB60_group_ge(100);	41.5438	6.44991	1.58083	4.08008	4.50207e-05	0.00188969	large_intestine
Otu0171	Bacteria(100);Tenericutes(100);Mollicutes(100);Mollicutes_RF39(100);Mollicutes_RF39_fa(100);Mollicutes_RF39_ge(100);	41.471	7.88181	1.93914	4.06458	4.81184e-05	0.00197303	large_intestine
Otu0116	Bacteria(100);Firmicutes(100);Bacilli(100);Bacillales(99);Bacillales_unclassified(99);Bacillales_unclassified(99);	147.639	6.9833	1.71834	4.06398	4.82433e-05	0.00197303	large_intestine
Otu0079	Bacteria(100);Firmicutes(100);Clostridia(100);Clostridiales(100);Ruminococcaceae(100);Ruminococcaceae_unclassified(100);	83.4729	5.66301	1.39505	4.05936	4.92078e-05	0.001987	large_intestine
Otu0276	Bacteria(100);Firmicutes(100);Clostridia(100);Clostridiales(100);Christensenellaceae(100);Christensenellaceae_R-7_group(100);	15.2341	7.32008	1.80468	4.05616	4.98861e-05	0.00198921	large_intestine
Otu0115	Bacteria(100);Firmicutes(100);Clostridia(100);Clostridiales(100);Ruminococcaceae(100);Ruminococcaceae_UCG-014(100);	115.66	8.06	1.98945	4.05138	5.09162e-05	0.00200522	large_intestine
Otu0293	Bacteria(100);Firmicutes(100);Clostridia(100);Clostridiales(100);Ruminococcaceae(100);Ruminococcaceae_UCG-013(99);	14.8673	8.24889	2.05849	4.00725	6.14304e-05	0.002361	large_intestine
Otu0153	Bacteria(100);Firmicutes(100);Clostridia(100);Clostridiales(100);Clostridiales_vadinBB60_group(100);Clostridiales_vadinBB60_group_ge(100);	71.5348	5.7466	1.43404	4.00728	6.14221e-05	0.002361	large_intestine
Otu0225	Bacteria(100);Firmicutes(100);Clostridia(100);Clostridiales(100);Ruminococcaceae(100);GCA-900066225(98);	25.6543	7.52345	1.89637	3.96729	7.26932e-05	0.00276061	large_intestine
Otu0189	Bacteria(100);Firmicutes(100);Clostridia(100);Clostridiales(100);Lachnospiraceae(100);Lachnospiraceae_unclassified(100);	22.2603	6.6655	1.69552	3.93124	8.45085e-05	0.00317155	large_intestine
Otu0173	Bacteria(100);Firmicutes(100);Clostridia(100);Clostridiales(100);Ruminococcaceae(100);Ruminococcaceae_unclassified(100);	23.6479	7.35378	1.87544	3.9211	8.81444e-05	0.00326954	large_intestine
Otu0261	Bacteria(100);Firmicutes(100);Clostridia(100);Clostridiales(100);Family_XIII(100);Family_XIII_unclassified(100);	13.0657	8.15297	2.08113	3.91757	8.94477e-05	0.00327975	large_intestine
Otu0067	Bacteria(100);Firmicutes(100);Clostridia(100);Clostridiales(100);Ruminococcaceae(100);Ruminococcaceae_unclassified(100);	118.496	5.67348	1.45602	3.89657	9.75654e-05	0.00353674	large_intestine
Otu0194	Bacteria(100);Firmicutes(100);Clostridia(100);Clostridiales(100);Clostridiales_vadinBB60_group(100);Clostridiales_vadinBB60_group_ge(100);	28.1711	6.09431	1.57605	3.86682	0.000110264	0.00395214	large_intestine
Otu0186	Bacteria(100);Firmicutes(100);Clostridia(100);Clostridiales(100);Ruminococcaceae(100);Ruminococcaceae_UCG-013(96);	35.8903	5.51005	1.43006	3.85303	0.000116667	0.00413518	large_intestine
Otu0233	Bacteria(100);Firmicutes(100);Clostridia(100);Clostridiales(100);Lachnospiraceae(100);Lachnospiraceae_unclassified(99);	17.5809	7.59357	2.01739	3.76406	0.000167175	0.0058603	large_intestine
Otu0047	Bacteria(100);Firmicutes(100);Clostridia(100);Clostridiales(100);Lachnospiraceae(100);Lachnospiraceae_unclassified(100);	119.97	4.64242	1.24852	3.71834	0.000200537	0.0069534	large_intestine
Otu0317	Bacteria(100);Actinobacteria(100);Coriobacteriia(100);Coriobacteriales(100);Eggerthellaceae(100);Eggerthellaceae_unclassified(91);	10.2899	7.31242	1.98008	3.693	0.000221628	0.00760209	large_intestine
Otu0268	Bacteria(100);Firmicutes(100);Firmicutes_unclassified(100);Firmicutes_unclassified(100);Firmicutes_unclassified(100);Firmicutes_unclassified(100);	17.1403	6.36532	1.7281	3.68341	0.00023013	0.00780974	large_intestine
Otu0112	Bacteria(100);Firmicutes(100);Clostridia(100);Clostridiales(100);Lachnospiraceae(100);GCA-900066575(100);	90.7667	4.84747	1.31794	3.67805	0.000235022	0.00789178	large_intestine
Otu0185	Bacteria(100);Firmicutes(100);Clostridia(100);Clostridiales(100);Lachnospiraceae(100);Tyzzerella(98);	37.663	6.02318	1.64937	3.65181	0.000260401	0.00865289	large_intestine
Otu0241	Bacteria(100);Firmicutes(100);Clostridia(100);Clostridiales(100);Family_XIII(100);Family_XIII_unclassified(100);	21.0638	6.41181	1.76693	3.62878	0.000284763	0.00936489	large_intestine
Otu0169	Bacteria(100);Firmicutes(100);Clostridia(100);Clostridiales(100);Ruminococcaceae(100);Ruminococcaceae_UCG-014(100);	35.0056	5.65344	1.56419	3.61429	0.000301173	0.0098035	large_intestine
Otu0121	Bacteria(100);Firmicutes(100);Clostridia(100);Clostridiales(100);Ruminococcaceae(100);Ruminococcaceae_UCG-014(100);	141.988	7.96914	2.21164	3.60328	0.000314231	0.0101252	large_intestine
Otu0125	Bacteria(100);Firmicutes(100);Clostridia(100);Clostridiales(100);Ruminococcaceae(100);Ruminococcaceae_UCG-014(100);	117.566	7.55885	2.10001	3.59943	0.000318915	0.0101734	large_intestine
Otu0161	Bacteria(100);Firmicutes(100);Clostridia(100);Clostridiales(100);Ruminococcaceae(100);Ruminococcaceae_unclassified(100);	19.8092	5.18901	1.46787	3.53505	0.000407697	0.0128768	large_intestine
Otu0215	Bacteria(100);Firmicutes(100);Clostridia(100);Clostridiales(100);Lachnospiraceae(100);Lachnospiraceae_unclassified(100);	27.5725	5.51037	1.57304	3.50301	0.000460026	0.0143871	large_intestine
Otu0139	Bacteria(100);Firmicutes(100);Clostridia(100);Clostridiales(100);Ruminococcaceae(100);Ruminococcaceae_UCG-014(100);	65.0531	5.87193	1.67999	3.49523	0.00047366	0.0146697	large_intestine
Otu0272	Bacteria(100);Actinobacteria(100);Coriobacteriia(100);Coriobacteriales(100);Eggerthellaceae(100);Eggerthellaceae_unclassified(100);	14.2094	6.77504	1.94015	3.49202	0.000479379	0.014704	large_intestine
Otu0253	Bacteria(100);Firmicutes(100);Clostridia(100);Clostridiales(100);Lachnospiraceae(100);Lachnospiraceae_unclassified(98);	11.8556	4.93869	1.41795	3.48299	0.00049585	0.0150644	large_intestine
Otu0137	Bacteria(100);Firmicutes(100);Clostridia(100);Clostridiales(100);Ruminococcaceae(100);Ruminococcaceae_UCG-014(100);	78.0474	8.8073	2.55791	3.44316	0.000574961	0.0173031	large_intestine
Otu0160	Bacteria(100);Firmicutes(100);Clostridia(100);Clostridiales(100);Ruminococcaceae(100);Ruminococcaceae_unclassified(100);	76.9828	11.3376	3.29845	3.43726	0.000587636	0.0175192	large_intestine
Otu0316	Bacteria(100);Firmicutes(100);Clostridia(100);Clostridiales(100);Ruminococcaceae(100);Negativibacillus(100);	5.91463	7.21038	2.0998	3.43383	0.000595107	0.0175777	large_intestine
Otu0026	Bacteria(100);Firmicutes(100);Clostridia(100);Clostridiales(100);Lachnospiraceae(100);Lachnospiraceae_unclassified(100);	158.509	4.2027	1.2353	3.40217	0.000668522	0.019565	large_intestine
Otu0221	Bacteria(100);Firmicutes(100);Clostridia(100);Clostridiales(100);Ruminococcaceae(100);Ruminiclostridium_5(100);	20.0681	6.03393	1.78331	3.38356	0.000715531	0.0207504	large_intestine
Otu0362	Bacteria(100);Firmicutes(100);Clostridia(100);Clostridiales(100);Ruminococcaceae(100);Ruminococcaceae_unclassified(100);	10.0973	7.87771	2.33967	3.36701	0.000759871	0.0218377	large_intestine
Otu0179	Bacteria(100);Firmicutes(100);Clostridia(100);Clostridiales(100);Lachnospiraceae(100);Lachnoclostridium(97);	7.25501	6.84281	2.04456	3.34683	0.000817416	0.0232818	large_intestine
Otu0296	Bacteria(100);Firmicutes(100);Clostridia(100);Clostridiales(100);Clostridiales_vadinBB60_group(100);Clostridiales_vadinBB60_group_ge(100);	11.3568	7.06338	2.11356	3.34194	0.000831954	0.0234861	large_intestine
Otu0120	Bacteria(100);Firmicutes(100);Clostridia(100);Clostridiales(100);Ruminococcaceae(100);Ruminococcaceae_unclassified(100);	66.0821	5.11011	1.53363	3.33203	0.000862134	0.0241246	large_intestine
Otu0177	Bacteria(100);Firmicutes(100);Clostridia(100);Clostridiales(100);Ruminococcaceae(100);Ruminococcaceae_unclassified(100);	58.4931	6.07297	1.82628	3.32532	0.000883158	0.024498	large_intestine
Otu0050	Bacteria(100);Firmicutes(100);Clostridia(100);Clostridiales(100);Ruminococcaceae(100);Ruminococcaceae_unclassified(100);	6.67078	7.12324	2.16255	3.29391	0.000988034	0.0271709	large_intestine
Otu0331	Bacteria(100);Firmicutes(100);Clostridia(100);Clostridiales(100);Ruminococcaceae(100);Ruminococcaceae_unclassified(100);	12.1501	6.11654	1.86449	3.28054	0.00103609	0.0282488	large_intestine
Otu0141	Bacteria(100);Firmicutes(100);Clostridia(100);Clostridiales(100);Ruminococcaceae(100);Ruminococcaceae_unclassified(100);	59.8059	4.83406	1.49534	3.23274	0.00122609	0.033146	large_intestine
Otu0201	Bacteria(100);Firmicutes(100);Clostridia(100);Clostridiales(100);Ruminococcaceae(100);Faecalibacterium(70);	33.3871	5.01253	1.57805	3.1764	0.00149114	0.0399727	large_intestine
Otu0320	Bacteria(100);Firmicutes(100);Clostridia(100);Clostridiales(100);Ruminococcaceae(100);Ruminococcaceae_unclassified(100);	4.95383	6.57915	2.0823	3.15956	0.00158005	0.0416559	large_intestine
Otu0238	Bacteria(100);Firmicutes(100);Clostridia(100);Clostridiales(100);Lachnospiraceae(100);Lachnospiraceae_unclassified(100);	30.9408	5.82472	1.84309	3.16031	0.00157603	0.0416559	large_intestine
Otu0163	Bacteria(100);Proteobacteria(100);Gammaproteobacteria(100);Enterobacteriales(100);Enterobacteriaceae(100);Enterobacteriaceae_unclassified(100);	14.3917	4.70008	1.50893	3.11485	0.00184039	0.0481217	large_intestine
Otu0348	Bacteria(100);Firmicutes(100);Clostridia(100);Clostridiales(100);Lachnospiraceae(100);Lachnospiraceae_unclassified(100);	5.29214	6.32451	2.03856	3.10244	0.0019193	0.0497769	large_intestine
Otu0135	Bacteria(100);Firmicutes(100);Clostridia(100);Clostridiales(100);Ruminococcaceae(100);Ruminiclostridium_5(100);	32.4481	5.14676	1.66056	3.09942	0.00193901	0.0498826	large_intestine

## Sheet: ileum_jejunum
otu	Taxonomy	baseMean	log2FoldChange	lfcSE	stat	pvalue	padj	group
Otu0211	Bacteria(100);Firmicutes(100);Clostridia(100);Clostridiales(100);Ruminococcaceae(100);Ruminococcaceae_UCG-014(100);	22.9746	14.4368	3.37534	4.27716	1.89297e-05	0.0201285	ileum
Otu0011	Bacteria(100);Firmicutes(100);Clostridia(100);Clostridiales(100);Clostridiaceae_1(100);Candidatus_Arthromitus(100);	40.6886	7.6656	1.8978	4.03921	5.3631e-05	0.0427707	ileum
Otu0076	Bacteria(100);Firmicutes(100);Clostridia(100);Clostridiales(100);Ruminococcaceae(100);Ruminococcaceae_unclassified(100);	8.39477	-16.8979	3.18113	-5.31192	1.08473e-07	0.000283291	jejunum
Otu0193	Bacteria(100);Firmicutes(100);Clostridia(100);Clostridiales(100);Ruminococcaceae(100);Ruminococcaceae_UCG-014(100);	36.8517	-19.1912	3.67551	-5.22136	1.77612e-07	0.000283291	jejunum
