# Supplementary material for: Development of the duodenal, ileal, jejunal and caecal microbiota in chickens
Source: Anim Microbiome. 2019 Nov 21;1:17. doi: 10.1186/s42523-019-0017-z (PMC7807437; doi:10.1186/s42523-019-0017-z)
Supplement: Supplementary file 13 — Additional file 13. Sample metadata. [file 42523_2019_17_MOESM13_ESM.xlsx]

## Sheet: Additional file 13
Sample_name (bird_timepoint_samplesite)	Age	Sampling date	DNA extraction batch	DNA extraction date	Forward primer	Reverse primer	Notes
1562_5_weeks_caeca	5 weeks	2018-06-27	10	2018-06-28	AATGATACGGCGACCACCGAGATCTACACTACGAGACTATGGTAATTGTGTGCCAGCMGCCGCGGTAA	CAAGCAGAAGACGGCATACGAGATATACTTCGAGTCAGTCAGCCGGACTACHVGGGTWTCTAAT
1562_5_weeks_duodenum	5 weeks	2018-06-27	10	2018-06-28	AATGATACGGCGACCACCGAGATCTACACTACGAGACTATGGTAATTGTGTGCCAGCMGCCGCGGTAA	CAAGCAGAAGACGGCATACGAGATCGTAGATCAGTCAGTCAGCCGGACTACHVGGGTWTCTAAT
1562_5_weeks_feces	5 weeks	2018-06-27	11	2018-07-06	AATGATACGGCGACCACCGAGATCTACACTACGAGACTATGGTAATTGTGTGCCAGCMGCCGCGGTAA	CAAGCAGAAGACGGCATACGAGATCATAGAGAAGTCAGTCAGCCGGACTACHVGGGTWTCTAAT
1562_5_weeks_ileum	5 weeks	2018-06-27	12	2018-06-28	AATGATACGGCGACCACCGAGATCTACACGTCAGATATATGGTAATTGTGTGCCAGCMGCCGCGGTAA	CAAGCAGAAGACGGCATACGAGATTCGCTACGAGTCAGTCAGCCGGACTACHVGGGTWTCTAAT
1562_5_weeks_jejunum	5 weeks	2018-06-27	12	2018-06-28	AATGATACGGCGACCACCGAGATCTACACTACGAGACTATGGTAATTGTGTGCCAGCMGCCGCGGTAA	CAAGCAGAAGACGGCATACGAGATAGCTGCTAAGTCAGTCAGCCGGACTACHVGGGTWTCTAAT
1573_5_weeks_caeca	5 weeks	2018-06-27	10	2018-06-28	AATGATACGGCGACCACCGAGATCTACACTACGAGACTATGGTAATTGTGTGCCAGCMGCCGCGGTAA	CAAGCAGAAGACGGCATACGAGATTACGAGCAAGTCAGTCAGCCGGACTACHVGGGTWTCTAAT
1573_5_weeks_duodenum	5 weeks	2018-06-27	12	2018-06-28	AATGATACGGCGACCACCGAGATCTACACACGTCTCGTATGGTAATTGTGTGCCAGCMGCCGCGGTAA	CAAGCAGAAGACGGCATACGAGATAAGTCGAGAGTCAGTCAGCCGGACTACHVGGGTWTCTAAT
1573_5_weeks_feces	5 weeks	2018-06-27	10	2018-06-28	AATGATACGGCGACCACCGAGATCTACACTACGAGACTATGGTAATTGTGTGCCAGCMGCCGCGGTAA	CAAGCAGAAGACGGCATACGAGATTCGCTACGAGTCAGTCAGCCGGACTACHVGGGTWTCTAAT
1573_5_weeks_ileum	5 weeks	2018-06-27	10	2018-06-28	AATGATACGGCGACCACCGAGATCTACACGTCAGATATATGGTAATTGTGTGCCAGCMGCCGCGGTAA	CAAGCAGAAGACGGCATACGAGATACTATGTCAGTCAGTCAGCCGGACTACHVGGGTWTCTAAT
1573_5_weeks_jejunum	5 weeks	2018-06-27	12	2018-06-28	AATGATACGGCGACCACCGAGATCTACACTACGAGACTATGGTAATTGTGTGCCAGCMGCCGCGGTAA	CAAGCAGAAGACGGCATACGAGATTCAGCGTTAGTCAGTCAGCCGGACTACHVGGGTWTCTAAT
1617_5_weeks_caeca	5 weeks	2018-06-27	10	2018-06-28	AATGATACGGCGACCACCGAGATCTACACACGTCTCGTATGGTAATTGTGTGCCAGCMGCCGCGGTAA	CAAGCAGAAGACGGCATACGAGATATACTTCGAGTCAGTCAGCCGGACTACHVGGGTWTCTAAT
1617_5_weeks_duodenum	5 weeks	2018-06-27	12	2018-06-28	AATGATACGGCGACCACCGAGATCTACACACGTCTCGTATGGTAATTGTGTGCCAGCMGCCGCGGTAA	CAAGCAGAAGACGGCATACGAGATCGTAGATCAGTCAGTCAGCCGGACTACHVGGGTWTCTAAT
1617_5_weeks_feces	5 weeks	2018-06-27	11	2018-07-06	AATGATACGGCGACCACCGAGATCTACACACGTCTCGTATGGTAATTGTGTGCCAGCMGCCGCGGTAA	CAAGCAGAAGACGGCATACGAGATCATAGAGAAGTCAGTCAGCCGGACTACHVGGGTWTCTAAT
1617_5_weeks_ileum	5 weeks	2018-06-27	11	2018-07-06	AATGATACGGCGACCACCGAGATCTACACGTCAGATATATGGTAATTGTGTGCCAGCMGCCGCGGTAA	CAAGCAGAAGACGGCATACGAGATAGTAGCGTAGTCAGTCAGCCGGACTACHVGGGTWTCTAAT
1617_5_weeks_jejunum	5 weeks	2018-06-27	10	2018-06-28	AATGATACGGCGACCACCGAGATCTACACACGTCTCGTATGGTAATTGTGTGCCAGCMGCCGCGGTAA	CAAGCAGAAGACGGCATACGAGATAGCTGCTAAGTCAGTCAGCCGGACTACHVGGGTWTCTAAT
1621_5_weeks_caeca	5 weeks	2018-06-27	12	2018-06-28	AATGATACGGCGACCACCGAGATCTACACACGTCTCGTATGGTAATTGTGTGCCAGCMGCCGCGGTAA	CAAGCAGAAGACGGCATACGAGATCTCGTTACAGTCAGTCAGCCGGACTACHVGGGTWTCTAAT
1621_5_weeks_duodenum	5 weeks	2018-06-27	10	2018-06-28	AATGATACGGCGACCACCGAGATCTACACACGTCTCGTATGGTAATTGTGTGCCAGCMGCCGCGGTAA	CAAGCAGAAGACGGCATACGAGATGTATACGCAGTCAGTCAGCCGGACTACHVGGGTWTCTAAT
1621_5_weeks_feces	5 weeks	2018-06-27	11	2018-07-06	AATGATACGGCGACCACCGAGATCTACACACGTCTCGTATGGTAATTGTGTGCCAGCMGCCGCGGTAA	CAAGCAGAAGACGGCATACGAGATGGTACTATAGTCAGTCAGCCGGACTACHVGGGTWTCTAAT
1621_5_weeks_ileum	5 weeks	2018-06-27	11	2018-07-06	AATGATACGGCGACCACCGAGATCTACACGTCAGATATATGGTAATTGTGTGCCAGCMGCCGCGGTAA	CAAGCAGAAGACGGCATACGAGATCAGTGAGTAGTCAGTCAGCCGGACTACHVGGGTWTCTAAT
1621_5_weeks_jejunum	5 weeks	2018-06-27	10	2018-06-28	AATGATACGGCGACCACCGAGATCTACACACGTCTCGTATGGTAATTGTGTGCCAGCMGCCGCGGTAA	CAAGCAGAAGACGGCATACGAGATGCGCACGTAGTCAGTCAGCCGGACTACHVGGGTWTCTAAT
1642_5_weeks_caeca	5 weeks	2018-06-27	10	2018-06-28	AATGATACGGCGACCACCGAGATCTACACTACGAGACTATGGTAATTGTGTGCCAGCMGCCGCGGTAA	CAAGCAGAAGACGGCATACGAGATCTCGTTACAGTCAGTCAGCCGGACTACHVGGGTWTCTAAT
1642_5_weeks_duodenum	5 weeks	2018-06-27	11	2018-07-06	AATGATACGGCGACCACCGAGATCTACACTACGAGACTATGGTAATTGTGTGCCAGCMGCCGCGGTAA	CAAGCAGAAGACGGCATACGAGATGTATACGCAGTCAGTCAGCCGGACTACHVGGGTWTCTAAT
1642_5_weeks_feces	5 weeks	2018-06-27	11	2018-07-06	AATGATACGGCGACCACCGAGATCTACACTACGAGACTATGGTAATTGTGTGCCAGCMGCCGCGGTAA	CAAGCAGAAGACGGCATACGAGATGGTACTATAGTCAGTCAGCCGGACTACHVGGGTWTCTAAT
1642_5_weeks_ileum	5 weeks	2018-06-27	12	2018-06-28	AATGATACGGCGACCACCGAGATCTACACGTCAGATATATGGTAATTGTGTGCCAGCMGCCGCGGTAA	CAAGCAGAAGACGGCATACGAGATAACTCTCGAGTCAGTCAGCCGGACTACHVGGGTWTCTAAT
1642_5_weeks_jejunum	5 weeks	2018-06-27	12	2018-06-28	AATGATACGGCGACCACCGAGATCTACACTACGAGACTATGGTAATTGTGTGCCAGCMGCCGCGGTAA	CAAGCAGAAGACGGCATACGAGATGCGCACGTAGTCAGTCAGCCGGACTACHVGGGTWTCTAAT
1672_5_weeks_caeca	5 weeks	2018-06-27	11	2018-07-06	AATGATACGGCGACCACCGAGATCTACACAGAGTCACTATGGTAATTGTGTGCCAGCMGCCGCGGTAA	CAAGCAGAAGACGGCATACGAGATTACGAGCAAGTCAGTCAGCCGGACTACHVGGGTWTCTAAT
1672_5_weeks_duodenum	5 weeks	2018-06-27	11	2018-07-06	AATGATACGGCGACCACCGAGATCTACACTACGAGACTATGGTAATTGTGTGCCAGCMGCCGCGGTAA	CAAGCAGAAGACGGCATACGAGATAAGTCGAGAGTCAGTCAGCCGGACTACHVGGGTWTCTAAT
1672_5_weeks_feces	5 weeks	2018-06-27	10	2018-06-28	AATGATACGGCGACCACCGAGATCTACACAGAGTCACTATGGTAATTGTGTGCCAGCMGCCGCGGTAA	CAAGCAGAAGACGGCATACGAGATTCGCTACGAGTCAGTCAGCCGGACTACHVGGGTWTCTAAT
1672_5_weeks_ileum	5 weeks	2018-06-27	11	2018-07-06	AATGATACGGCGACCACCGAGATCTACACGTCAGATATATGGTAATTGTGTGCCAGCMGCCGCGGTAA	CAAGCAGAAGACGGCATACGAGATTCAGCGTTAGTCAGTCAGCCGGACTACHVGGGTWTCTAAT
1672_5_weeks_jejunum	5 weeks	2018-06-27	12	2018-06-28	AATGATACGGCGACCACCGAGATCTACACAGAGTCACTATGGTAATTGTGTGCCAGCMGCCGCGGTAA	CAAGCAGAAGACGGCATACGAGATTCAGCGTTAGTCAGTCAGCCGGACTACHVGGGTWTCTAAT
1574_Day_1_caeca	Day 1	2018-05-23	3	2018-05-24	AATGATACGGCGACCACCGAGATCTACACCTGCGTGTTATGGTAATTGTGTGCCAGCMGCCGCGGTAA	CAAGCAGAAGACGGCATACGAGATAGCTGCTAAGTCAGTCAGCCGGACTACHVGGGTWTCTAAT
1574_Day_1_duodenum	Day 1	2018-05-23	2	2018-05-24	AATGATACGGCGACCACCGAGATCTACACACTATCTGTATGGTAATTGTGTGCCAGCMGCCGCGGTAA	CAAGCAGAAGACGGCATACGAGATTCAGCGTTAGTCAGTCAGCCGGACTACHVGGGTWTCTAAT
1574_Day_1_ileum	Day 1	2018-05-23	3	2018-05-24	AATGATACGGCGACCACCGAGATCTACACCTGCGTGTTATGGTAATTGTGTGCCAGCMGCCGCGGTAA	CAAGCAGAAGACGGCATACGAGATCATAGAGAAGTCAGTCAGCCGGACTACHVGGGTWTCTAAT
1574_Day_1_jejunum	Day 1	2018-05-23	3	2018-05-24	AATGATACGGCGACCACCGAGATCTACACTCGACGAGTATGGTAATTGTGTGCCAGCMGCCGCGGTAA	CAAGCAGAAGACGGCATACGAGATGTATACGCAGTCAGTCAGCCGGACTACHVGGGTWTCTAAT
1613_Day_1_caeca	Day 1	2018-05-23	2	2018-05-24	AATGATACGGCGACCACCGAGATCTACACACTATCTGTATGGTAATTGTGTGCCAGCMGCCGCGGTAA	CAAGCAGAAGACGGCATACGAGATGGTACTATAGTCAGTCAGCCGGACTACHVGGGTWTCTAAT
1613_Day_1_duodenum	Day 1	2018-05-23	1	2018-05-23	AATGATACGGCGACCACCGAGATCTACACATCGTACGTATGGTAATTGTGTGCCAGCMGCCGCGGTAA	CAAGCAGAAGACGGCATACGAGATCGTAGATCAGTCAGTCAGCCGGACTACHVGGGTWTCTAAT
1613_Day_1_ileum	Day 1	2018-05-23	2	2018-05-24	AATGATACGGCGACCACCGAGATCTACACACTATCTGTATGGTAATTGTGTGCCAGCMGCCGCGGTAA	CAAGCAGAAGACGGCATACGAGATGTATACGCAGTCAGTCAGCCGGACTACHVGGGTWTCTAAT
1613_Day_1_jejunum	Day 1	2018-05-23	2	2018-05-24	AATGATACGGCGACCACCGAGATCTACACTCGACGAGTATGGTAATTGTGTGCCAGCMGCCGCGGTAA	CAAGCAGAAGACGGCATACGAGATCTCGTTACAGTCAGTCAGCCGGACTACHVGGGTWTCTAAT
1614_Day_1_caeca	Day 1	2018-05-23	3	2018-05-24	AATGATACGGCGACCACCGAGATCTACACCTGCGTGTTATGGTAATTGTGTGCCAGCMGCCGCGGTAA	CAAGCAGAAGACGGCATACGAGATATACTTCGAGTCAGTCAGCCGGACTACHVGGGTWTCTAAT
1614_Day_1_duodenum	Day 1	2018-05-23	1	2018-05-23	AATGATACGGCGACCACCGAGATCTACACATCGTACGTATGGTAATTGTGTGCCAGCMGCCGCGGTAA	CAAGCAGAAGACGGCATACGAGATGCGCACGTAGTCAGTCAGCCGGACTACHVGGGTWTCTAAT
1614_Day_1_ileum	Day 1	2018-05-23	2	2018-05-24	AATGATACGGCGACCACCGAGATCTACACACTATCTGTATGGTAATTGTGTGCCAGCMGCCGCGGTAA	CAAGCAGAAGACGGCATACGAGATTACGAGCAAGTCAGTCAGCCGGACTACHVGGGTWTCTAAT
1614_Day_1_jejunum	Day 1	2018-05-23	3	2018-05-24	AATGATACGGCGACCACCGAGATCTACACTCGACGAGTATGGTAATTGTGTGCCAGCMGCCGCGGTAA	CAAGCAGAAGACGGCATACGAGATGGTACTATAGTCAGTCAGCCGGACTACHVGGGTWTCTAAT
1620_Day_1_caeca	Day 1	2018-05-23	2	2018-05-24	AATGATACGGCGACCACCGAGATCTACACACTATCTGTATGGTAATTGTGTGCCAGCMGCCGCGGTAA	CAAGCAGAAGACGGCATACGAGATTCGCTACGAGTCAGTCAGCCGGACTACHVGGGTWTCTAAT
1620_Day_1_duodenum	Day 1	2018-05-23	2	2018-05-24	AATGATACGGCGACCACCGAGATCTACACTAGCGAGTTATGGTAATTGTGTGCCAGCMGCCGCGGTAA	CAAGCAGAAGACGGCATACGAGATATACTTCGAGTCAGTCAGCCGGACTACHVGGGTWTCTAAT
1620_Day_1_ileum	Day 1	2018-05-23	1	2018-05-23	AATGATACGGCGACCACCGAGATCTACACATCGTACGTATGGTAATTGTGTGCCAGCMGCCGCGGTAA	CAAGCAGAAGACGGCATACGAGATGTATACGCAGTCAGTCAGCCGGACTACHVGGGTWTCTAAT
1620_Day_1_jejunum	Day 1	2018-05-23	1	2018-05-23	AATGATACGGCGACCACCGAGATCTACACACGTCTCGTATGGTAATTGTGTGCCAGCMGCCGCGGTAA	CAAGCAGAAGACGGCATACGAGATTCAGCGTTAGTCAGTCAGCCGGACTACHVGGGTWTCTAAT
1635_Day_1_caeca	Day 1	2018-05-23	3	2018-05-24	AATGATACGGCGACCACCGAGATCTACACCTGCGTGTTATGGTAATTGTGTGCCAGCMGCCGCGGTAA	CAAGCAGAAGACGGCATACGAGATCGTAGATCAGTCAGTCAGCCGGACTACHVGGGTWTCTAAT
1635_Day_1_duodenum	Day 1	2018-05-23	3	2018-05-24	AATGATACGGCGACCACCGAGATCTACACCTGCGTGTTATGGTAATTGTGTGCCAGCMGCCGCGGTAA	CAAGCAGAAGACGGCATACGAGATGCGCACGTAGTCAGTCAGCCGGACTACHVGGGTWTCTAAT
1635_Day_1_ileum	Day 1	2018-05-23	3	2018-05-24	AATGATACGGCGACCACCGAGATCTACACCTGCGTGTTATGGTAATTGTGTGCCAGCMGCCGCGGTAA	CAAGCAGAAGACGGCATACGAGATCTCGTTACAGTCAGTCAGCCGGACTACHVGGGTWTCTAAT
1635_Day_1_jejunum	Day 1	2018-05-23	3	2018-05-24	AATGATACGGCGACCACCGAGATCTACACTCGACGAGTATGGTAATTGTGTGCCAGCMGCCGCGGTAA	CAAGCAGAAGACGGCATACGAGATTACGAGCAAGTCAGTCAGCCGGACTACHVGGGTWTCTAAT
1663_Day_1_caeca	Day 1	2018-05-23	1	2018-05-23	AATGATACGGCGACCACCGAGATCTACACATCGTACGTATGGTAATTGTGTGCCAGCMGCCGCGGTAA	CAAGCAGAAGACGGCATACGAGATATACTTCGAGTCAGTCAGCCGGACTACHVGGGTWTCTAAT
1663_Day_1_duodenum	Day 1	2018-05-23	1	2018-05-23	AATGATACGGCGACCACCGAGATCTACACATCGTACGTATGGTAATTGTGTGCCAGCMGCCGCGGTAA	CAAGCAGAAGACGGCATACGAGATAGCTGCTAAGTCAGTCAGCCGGACTACHVGGGTWTCTAAT
1663_Day_1_ileum	Day 1	2018-05-23	3	2018-05-24	AATGATACGGCGACCACCGAGATCTACACCTGCGTGTTATGGTAATTGTGTGCCAGCMGCCGCGGTAA	CAAGCAGAAGACGGCATACGAGATAAGTCGAGAGTCAGTCAGCCGGACTACHVGGGTWTCTAAT
1663_Day_1_jejunum	Day 1	2018-05-23	2	2018-05-24	AATGATACGGCGACCACCGAGATCTACACTCGACGAGTATGGTAATTGTGTGCCAGCMGCCGCGGTAA	CAAGCAGAAGACGGCATACGAGATCGTAGATCAGTCAGTCAGCCGGACTACHVGGGTWTCTAAT
nf10_Day_1_caeca	Day 1	2018-05-23	2	2018-05-24	AATGATACGGCGACCACCGAGATCTACACTAGCGAGTTATGGTAATTGTGTGCCAGCMGCCGCGGTAA	CAAGCAGAAGACGGCATACGAGATGTATACGCAGTCAGTCAGCCGGACTACHVGGGTWTCTAAT
nf10_Day_1_duodenum	Day 1	2018-05-23	3	2018-05-24	AATGATACGGCGACCACCGAGATCTACACCTGCGTGTTATGGTAATTGTGTGCCAGCMGCCGCGGTAA	CAAGCAGAAGACGGCATACGAGATTCAGCGTTAGTCAGTCAGCCGGACTACHVGGGTWTCTAAT
nf10_Day_1_ileum	Day 1	2018-05-23	1	2018-05-23	AATGATACGGCGACCACCGAGATCTACACACTATCTGTATGGTAATTGTGTGCCAGCMGCCGCGGTAA	CAAGCAGAAGACGGCATACGAGATAGCTGCTAAGTCAGTCAGCCGGACTACHVGGGTWTCTAAT
nf10_Day_1_jejunum	Day 1	2018-05-23	3	2018-05-24	AATGATACGGCGACCACCGAGATCTACACTCGACGAGTATGGTAATTGTGTGCCAGCMGCCGCGGTAA	CAAGCAGAAGACGGCATACGAGATTCGCTACGAGTCAGTCAGCCGGACTACHVGGGTWTCTAAT
nf11_Day_1_caeca	Day 1	2018-05-23	3	2018-05-24	AATGATACGGCGACCACCGAGATCTACACCTGCGTGTTATGGTAATTGTGTGCCAGCMGCCGCGGTAA	CAAGCAGAAGACGGCATACGAGATTCGCTACGAGTCAGTCAGCCGGACTACHVGGGTWTCTAAT
nf11_Day_1_duodenum	Day 1	2018-05-23	3	2018-05-24	AATGATACGGCGACCACCGAGATCTACACTCATCGAGTATGGTAATTGTGTGCCAGCMGCCGCGGTAA	CAAGCAGAAGACGGCATACGAGATATACTTCGAGTCAGTCAGCCGGACTACHVGGGTWTCTAAT
nf11_Day_1_ileum	Day 1	2018-05-23	1	2018-05-23	AATGATACGGCGACCACCGAGATCTACACACTATCTGTATGGTAATTGTGTGCCAGCMGCCGCGGTAA	CAAGCAGAAGACGGCATACGAGATCATAGAGAAGTCAGTCAGCCGGACTACHVGGGTWTCTAAT
nf11_Day_1_jejunum	Day 1	2018-05-23	1	2018-05-23	AATGATACGGCGACCACCGAGATCTACACTCGACGAGTATGGTAATTGTGTGCCAGCMGCCGCGGTAA	CAAGCAGAAGACGGCATACGAGATAGCTGCTAAGTCAGTCAGCCGGACTACHVGGGTWTCTAAT
nf12_Day_1_caeca	Day 1	2018-05-23	2	2018-05-24	AATGATACGGCGACCACCGAGATCTACACTAGCGAGTTATGGTAATTGTGTGCCAGCMGCCGCGGTAA	CAAGCAGAAGACGGCATACGAGATTACGAGCAAGTCAGTCAGCCGGACTACHVGGGTWTCTAAT
nf12_Day_1_duodenum	Day 1	2018-05-23	3	2018-05-24	AATGATACGGCGACCACCGAGATCTACACTCATCGAGTATGGTAATTGTGTGCCAGCMGCCGCGGTAA	CAAGCAGAAGACGGCATACGAGATAGCTGCTAAGTCAGTCAGCCGGACTACHVGGGTWTCTAAT
nf12_Day_1_ileum	Day 1	2018-05-23	1	2018-05-23	AATGATACGGCGACCACCGAGATCTACACACTATCTGTATGGTAATTGTGTGCCAGCMGCCGCGGTAA	CAAGCAGAAGACGGCATACGAGATCGTAGATCAGTCAGTCAGCCGGACTACHVGGGTWTCTAAT
nf12_Day_1_jejunum	Day 1	2018-05-23	1	2018-05-23	AATGATACGGCGACCACCGAGATCTACACTCGACGAGTATGGTAATTGTGTGCCAGCMGCCGCGGTAA	CAAGCAGAAGACGGCATACGAGATCATAGAGAAGTCAGTCAGCCGGACTACHVGGGTWTCTAAT
nf7_Day_1_caeca	Day 1	2018-05-23	3	2018-05-24	AATGATACGGCGACCACCGAGATCTACACCTGCGTGTTATGGTAATTGTGTGCCAGCMGCCGCGGTAA	CAAGCAGAAGACGGCATACGAGATGGTACTATAGTCAGTCAGCCGGACTACHVGGGTWTCTAAT
nf7_Day_1_duodenum	Day 1	2018-05-23	3	2018-05-24	AATGATACGGCGACCACCGAGATCTACACCTGCGTGTTATGGTAATTGTGTGCCAGCMGCCGCGGTAA	CAAGCAGAAGACGGCATACGAGATTACGAGCAAGTCAGTCAGCCGGACTACHVGGGTWTCTAAT
nf7_Day_1_ileum	Day 1	2018-05-23	1	2018-05-23	AATGATACGGCGACCACCGAGATCTACACATCGTACGTATGGTAATTGTGTGCCAGCMGCCGCGGTAA	CAAGCAGAAGACGGCATACGAGATTCAGCGTTAGTCAGTCAGCCGGACTACHVGGGTWTCTAAT
nf7_Day_1_jejunum	Day 1	2018-05-23	3	2018-05-24	AATGATACGGCGACCACCGAGATCTACACTCGACGAGTATGGTAATTGTGTGCCAGCMGCCGCGGTAA	CAAGCAGAAGACGGCATACGAGATTCAGCGTTAGTCAGTCAGCCGGACTACHVGGGTWTCTAAT
nf8_Day_1_caeca	Day 1	2018-05-23	2	2018-05-24	AATGATACGGCGACCACCGAGATCTACACTAGCGAGTTATGGTAATTGTGTGCCAGCMGCCGCGGTAA	CAAGCAGAAGACGGCATACGAGATAGCTGCTAAGTCAGTCAGCCGGACTACHVGGGTWTCTAAT
nf8_Day_1_duodenum	Day 1	2018-05-23	2	2018-05-24	AATGATACGGCGACCACCGAGATCTACACTAGCGAGTTATGGTAATTGTGTGCCAGCMGCCGCGGTAA	CAAGCAGAAGACGGCATACGAGATCGTAGATCAGTCAGTCAGCCGGACTACHVGGGTWTCTAAT
nf8_Day_1_ileum	Day 1	2018-05-23	2	2018-05-24	AATGATACGGCGACCACCGAGATCTACACTAGCGAGTTATGGTAATTGTGTGCCAGCMGCCGCGGTAA	CAAGCAGAAGACGGCATACGAGATCATAGAGAAGTCAGTCAGCCGGACTACHVGGGTWTCTAAT
nf8_Day_1_jejunum	Day 1	2018-05-23	1	2018-05-23	AATGATACGGCGACCACCGAGATCTACACACGTCTCGTATGGTAATTGTGTGCCAGCMGCCGCGGTAA	CAAGCAGAAGACGGCATACGAGATTCGCTACGAGTCAGTCAGCCGGACTACHVGGGTWTCTAAT
nf9_Day_1_caeca	Day 1	2018-05-23	2	2018-05-24	AATGATACGGCGACCACCGAGATCTACACTAGCGAGTTATGGTAATTGTGTGCCAGCMGCCGCGGTAA	CAAGCAGAAGACGGCATACGAGATCTCGTTACAGTCAGTCAGCCGGACTACHVGGGTWTCTAAT
nf9_Day_1_duodenum	Day 1	2018-05-23	2	2018-05-24	AATGATACGGCGACCACCGAGATCTACACTAGCGAGTTATGGTAATTGTGTGCCAGCMGCCGCGGTAA	CAAGCAGAAGACGGCATACGAGATGGTACTATAGTCAGTCAGCCGGACTACHVGGGTWTCTAAT
nf9_Day_1_ileum	Day 1	2018-05-23	2	2018-05-24	AATGATACGGCGACCACCGAGATCTACACTAGCGAGTTATGGTAATTGTGTGCCAGCMGCCGCGGTAA	CAAGCAGAAGACGGCATACGAGATGCGCACGTAGTCAGTCAGCCGGACTACHVGGGTWTCTAAT
nf9_Day_1_jejunum	Day 1	2018-05-23	2	2018-05-24	AATGATACGGCGACCACCGAGATCTACACTCGACGAGTATGGTAATTGTGTGCCAGCMGCCGCGGTAA	CAAGCAGAAGACGGCATACGAGATGCGCACGTAGTCAGTCAGCCGGACTACHVGGGTWTCTAAT
1569_Day_14_caeca	Day 14	2018-06-06	8	2018-06-06	AATGATACGGCGACCACCGAGATCTACACCGTTACTATATGGTAATTGTGTGCCAGCMGCCGCGGTAA	CAAGCAGAAGACGGCATACGAGATAAGTCGAGAGTCAGTCAGCCGGACTACHVGGGTWTCTAAT
1569_Day_14_duodenum	Day 14	2018-06-06	8	2018-06-06	AATGATACGGCGACCACCGAGATCTACACCGTTACTATATGGTAATTGTGTGCCAGCMGCCGCGGTAA	CAAGCAGAAGACGGCATACGAGATATACTTCGAGTCAGTCAGCCGGACTACHVGGGTWTCTAAT
1569_Day_14_ileum	Day 14	2018-06-06	9	2018-06-06	AATGATACGGCGACCACCGAGATCTACACAGAGTCACTATGGTAATTGTGTGCCAGCMGCCGCGGTAA	CAAGCAGAAGACGGCATACGAGATAAGTCGAGAGTCAGTCAGCCGGACTACHVGGGTWTCTAAT
1569_Day_14_jejunum	Day 14	2018-06-06	8	2018-06-06	AATGATACGGCGACCACCGAGATCTACACGTCAGATATATGGTAATTGTGTGCCAGCMGCCGCGGTAA	CAAGCAGAAGACGGCATACGAGATCATAGAGAAGTCAGTCAGCCGGACTACHVGGGTWTCTAAT
1594_Day_14_caeca	Day 14	2018-06-06	8	2018-06-06	AATGATACGGCGACCACCGAGATCTACACCGTTACTATATGGTAATTGTGTGCCAGCMGCCGCGGTAA	CAAGCAGAAGACGGCATACGAGATCGTAGATCAGTCAGTCAGCCGGACTACHVGGGTWTCTAAT
1594_Day_14_duodenum	Day 14	2018-06-06	8	2018-06-06	AATGATACGGCGACCACCGAGATCTACACCGTTACTATATGGTAATTGTGTGCCAGCMGCCGCGGTAA	CAAGCAGAAGACGGCATACGAGATCTCGTTACAGTCAGTCAGCCGGACTACHVGGGTWTCTAAT
1594_Day_14_ileum	Day 14	2018-06-06	9	2018-06-06	AATGATACGGCGACCACCGAGATCTACACAGAGTCACTATGGTAATTGTGTGCCAGCMGCCGCGGTAA	CAAGCAGAAGACGGCATACGAGATCGTAGATCAGTCAGTCAGCCGGACTACHVGGGTWTCTAAT
1594_Day_14_jejunum	Day 14	2018-06-06	9	2018-06-06	AATGATACGGCGACCACCGAGATCTACACGTCAGATATATGGTAATTGTGTGCCAGCMGCCGCGGTAA	CAAGCAGAAGACGGCATACGAGATGCGCACGTAGTCAGTCAGCCGGACTACHVGGGTWTCTAAT
1601_Day_14_caeca	Day 14	2018-06-06	8	2018-06-06	AATGATACGGCGACCACCGAGATCTACACCTACTATATATGGTAATTGTGTGCCAGCMGCCGCGGTAA	CAAGCAGAAGACGGCATACGAGATGTATACGCAGTCAGTCAGCCGGACTACHVGGGTWTCTAAT
1601_Day_14_duodenum	Day 14	2018-06-06	8	2018-06-06	AATGATACGGCGACCACCGAGATCTACACCTACTATATATGGTAATTGTGTGCCAGCMGCCGCGGTAA	CAAGCAGAAGACGGCATACGAGATTCAGCGTTAGTCAGTCAGCCGGACTACHVGGGTWTCTAAT
1601_Day_14_ileum	Day 14	2018-06-06	9	2018-06-06	AATGATACGGCGACCACCGAGATCTACACCGTTACTATATGGTAATTGTGTGCCAGCMGCCGCGGTAA	CAAGCAGAAGACGGCATACGAGATGGTACTATAGTCAGTCAGCCGGACTACHVGGGTWTCTAAT
1601_Day_14_jejunum	Day 14	2018-06-06	8	2018-06-06	AATGATACGGCGACCACCGAGATCTACACGTCAGATATATGGTAATTGTGTGCCAGCMGCCGCGGTAA	CAAGCAGAAGACGGCATACGAGATATACTTCGAGTCAGTCAGCCGGACTACHVGGGTWTCTAAT
1626_Day_14_caeca	Day 14	2018-06-06	8	2018-06-06	AATGATACGGCGACCACCGAGATCTACACCGTTACTATATGGTAATTGTGTGCCAGCMGCCGCGGTAA	CAAGCAGAAGACGGCATACGAGATAGCTGCTAAGTCAGTCAGCCGGACTACHVGGGTWTCTAAT
1626_Day_14_duodenum	Day 14	2018-06-06	8	2018-06-06	AATGATACGGCGACCACCGAGATCTACACCGTTACTATATGGTAATTGTGTGCCAGCMGCCGCGGTAA	CAAGCAGAAGACGGCATACGAGATCATAGAGAAGTCAGTCAGCCGGACTACHVGGGTWTCTAAT
1626_Day_14_ileum	Day 14	2018-06-06	9	2018-06-06	AATGATACGGCGACCACCGAGATCTACACAGAGTCACTATGGTAATTGTGTGCCAGCMGCCGCGGTAA	CAAGCAGAAGACGGCATACGAGATAGCTGCTAAGTCAGTCAGCCGGACTACHVGGGTWTCTAAT
1626_Day_14_jejunum	Day 14	2018-06-06	8	2018-06-06	AATGATACGGCGACCACCGAGATCTACACGTCAGATATATGGTAATTGTGTGCCAGCMGCCGCGGTAA	CAAGCAGAAGACGGCATACGAGATCGTAGATCAGTCAGTCAGCCGGACTACHVGGGTWTCTAAT
1639_Day_14_caeca	Day 14	2018-06-06	9	2018-06-06	AATGATACGGCGACCACCGAGATCTACACAGAGTCACTATGGTAATTGTGTGCCAGCMGCCGCGGTAA	CAAGCAGAAGACGGCATACGAGATCTCGTTACAGTCAGTCAGCCGGACTACHVGGGTWTCTAAT
1639_Day_14_duodenum	Day 14	2018-06-06	9	2018-06-06	AATGATACGGCGACCACCGAGATCTACACAGAGTCACTATGGTAATTGTGTGCCAGCMGCCGCGGTAA	CAAGCAGAAGACGGCATACGAGATGTATACGCAGTCAGTCAGCCGGACTACHVGGGTWTCTAAT
1639_Day_14_ileum	Day 14	2018-06-06	9	2018-06-06	AATGATACGGCGACCACCGAGATCTACACAGAGTCACTATGGTAATTGTGTGCCAGCMGCCGCGGTAA	CAAGCAGAAGACGGCATACGAGATGGTACTATAGTCAGTCAGCCGGACTACHVGGGTWTCTAAT
1639_Day_14_jejunum	Day 14	2018-06-06	8	2018-06-06	AATGATACGGCGACCACCGAGATCTACACGTCAGATATATGGTAATTGTGTGCCAGCMGCCGCGGTAA	CAAGCAGAAGACGGCATACGAGATCTCGTTACAGTCAGTCAGCCGGACTACHVGGGTWTCTAAT
1664_Day_14_caeca	Day 14	2018-06-06	9	2018-06-06	AATGATACGGCGACCACCGAGATCTACACCGTTACTATATGGTAATTGTGTGCCAGCMGCCGCGGTAA	CAAGCAGAAGACGGCATACGAGATGTATACGCAGTCAGTCAGCCGGACTACHVGGGTWTCTAAT
1664_Day_14_duodenum	Day 14	2018-06-06	9	2018-06-06	AATGATACGGCGACCACCGAGATCTACACCGTTACTATATGGTAATTGTGTGCCAGCMGCCGCGGTAA	CAAGCAGAAGACGGCATACGAGATTCAGCGTTAGTCAGTCAGCCGGACTACHVGGGTWTCTAAT
1664_Day_14_ileum	Day 14	2018-06-06	9	2018-06-06	AATGATACGGCGACCACCGAGATCTACACCGTTACTATATGGTAATTGTGTGCCAGCMGCCGCGGTAA	CAAGCAGAAGACGGCATACGAGATTACGAGCAAGTCAGTCAGCCGGACTACHVGGGTWTCTAAT
1664_Day_14_jejunum	Day 14	2018-06-06	8	2018-06-06	AATGATACGGCGACCACCGAGATCTACACGTCAGATATATGGTAATTGTGTGCCAGCMGCCGCGGTAA	CAAGCAGAAGACGGCATACGAGATAGCTGCTAAGTCAGTCAGCCGGACTACHVGGGTWTCTAAT
1566_Day_3_caeca	Day 3	2018-05-25	5	2018-05-25	AATGATACGGCGACCACCGAGATCTACACCGTGAGTGTATGGTAATTGTGTGCCAGCMGCCGCGGTAA	CAAGCAGAAGACGGCATACGAGATCTCGTTACAGTCAGTCAGCCGGACTACHVGGGTWTCTAAT
1566_Day_3_duodenum	Day 3	2018-05-25	5	2018-05-25	AATGATACGGCGACCACCGAGATCTACACCGTGAGTGTATGGTAATTGTGTGCCAGCMGCCGCGGTAA	CAAGCAGAAGACGGCATACGAGATGTATACGCAGTCAGTCAGCCGGACTACHVGGGTWTCTAAT
1566_Day_3_ileum	Day 3	2018-05-25	5	2018-05-25	AATGATACGGCGACCACCGAGATCTACACCGTGAGTGTATGGTAATTGTGTGCCAGCMGCCGCGGTAA	CAAGCAGAAGACGGCATACGAGATGGTACTATAGTCAGTCAGCCGGACTACHVGGGTWTCTAAT
1566_Day_3_jejunum	Day 3	2018-05-25	5	2018-05-25	AATGATACGGCGACCACCGAGATCTACACGATCGTGTTATGGTAATTGTGTGCCAGCMGCCGCGGTAA	CAAGCAGAAGACGGCATACGAGATCGTAGATCAGTCAGTCAGCCGGACTACHVGGGTWTCTAAT
1582_Day_3_caeca	Day 3	2018-05-25	5	2018-05-25	AATGATACGGCGACCACCGAGATCTACACCGTGAGTGTATGGTAATTGTGTGCCAGCMGCCGCGGTAA	CAAGCAGAAGACGGCATACGAGATTCGCTACGAGTCAGTCAGCCGGACTACHVGGGTWTCTAAT
1582_Day_3_duodenum	Day 3	2018-05-25	4	2018-05-25	AATGATACGGCGACCACCGAGATCTACACTCATCGAGTATGGTAATTGTGTGCCAGCMGCCGCGGTAA	CAAGCAGAAGACGGCATACGAGATTCAGCGTTAGTCAGTCAGCCGGACTACHVGGGTWTCTAAT
1582_Day_3_ileum	Day 3	2018-05-25	4	2018-05-25	AATGATACGGCGACCACCGAGATCTACACTCATCGAGTATGGTAATTGTGTGCCAGCMGCCGCGGTAA	CAAGCAGAAGACGGCATACGAGATTACGAGCAAGTCAGTCAGCCGGACTACHVGGGTWTCTAAT
1582_Day_3_jejunum	Day 3	2018-05-25	4	2018-05-25	AATGATACGGCGACCACCGAGATCTACACGATCGTGTTATGGTAATTGTGTGCCAGCMGCCGCGGTAA	CAAGCAGAAGACGGCATACGAGATAGCTGCTAAGTCAGTCAGCCGGACTACHVGGGTWTCTAAT
1605_Day_3_caeca	Day 3	2018-05-25	5	2018-05-25	AATGATACGGCGACCACCGAGATCTACACGGATATCTTATGGTAATTGTGTGCCAGCMGCCGCGGTAA	CAAGCAGAAGACGGCATACGAGATATACTTCGAGTCAGTCAGCCGGACTACHVGGGTWTCTAAT
1605_Day_3_duodenum	Day 3	2018-05-25	5	2018-05-25	AATGATACGGCGACCACCGAGATCTACACGGATATCTTATGGTAATTGTGTGCCAGCMGCCGCGGTAA	CAAGCAGAAGACGGCATACGAGATCATAGAGAAGTCAGTCAGCCGGACTACHVGGGTWTCTAAT
1605_Day_3_ileum	Day 3	2018-05-25	4	2018-05-25	AATGATACGGCGACCACCGAGATCTACACTCATCGAGTATGGTAATTGTGTGCCAGCMGCCGCGGTAA	CAAGCAGAAGACGGCATACGAGATTCGCTACGAGTCAGTCAGCCGGACTACHVGGGTWTCTAAT
1605_Day_3_jejunum	Day 3	2018-05-25	5	2018-05-25	AATGATACGGCGACCACCGAGATCTACACGATCGTGTTATGGTAATTGTGTGCCAGCMGCCGCGGTAA	CAAGCAGAAGACGGCATACGAGATCTCGTTACAGTCAGTCAGCCGGACTACHVGGGTWTCTAAT
1636_Day_3_caeca	Day 3	2018-05-25	4	2018-05-25	AATGATACGGCGACCACCGAGATCTACACTCATCGAGTATGGTAATTGTGTGCCAGCMGCCGCGGTAA	CAAGCAGAAGACGGCATACGAGATGGTACTATAGTCAGTCAGCCGGACTACHVGGGTWTCTAAT
1636_Day_3_duodenum	Day 3	2018-05-25	5	2018-05-25	AATGATACGGCGACCACCGAGATCTACACCGTGAGTGTATGGTAATTGTGTGCCAGCMGCCGCGGTAA	CAAGCAGAAGACGGCATACGAGATTCAGCGTTAGTCAGTCAGCCGGACTACHVGGGTWTCTAAT
1636_Day_3_ileum	Day 3	2018-05-25	4	2018-05-25	AATGATACGGCGACCACCGAGATCTACACTCATCGAGTATGGTAATTGTGTGCCAGCMGCCGCGGTAA	CAAGCAGAAGACGGCATACGAGATGTATACGCAGTCAGTCAGCCGGACTACHVGGGTWTCTAAT
1636_Day_3_jejunum	Day 3	2018-05-25	4	2018-05-25	AATGATACGGCGACCACCGAGATCTACACGATCGTGTTATGGTAATTGTGTGCCAGCMGCCGCGGTAA	CAAGCAGAAGACGGCATACGAGATATACTTCGAGTCAGTCAGCCGGACTACHVGGGTWTCTAAT
1637_Day_3_caeca	Day 3	2018-05-25	4	2018-05-25	AATGATACGGCGACCACCGAGATCTACACCGTGAGTGTATGGTAATTGTGTGCCAGCMGCCGCGGTAA	CAAGCAGAAGACGGCATACGAGATAAGTCGAGAGTCAGTCAGCCGGACTACHVGGGTWTCTAAT
1637_Day_3_duodenum	Day 3	2018-05-25	4	2018-05-25	AATGATACGGCGACCACCGAGATCTACACCGTGAGTGTATGGTAATTGTGTGCCAGCMGCCGCGGTAA	CAAGCAGAAGACGGCATACGAGATAGCTGCTAAGTCAGTCAGCCGGACTACHVGGGTWTCTAAT
1637_Day_3_ileum	Day 3	2018-05-25	4	2018-05-25	AATGATACGGCGACCACCGAGATCTACACCGTGAGTGTATGGTAATTGTGTGCCAGCMGCCGCGGTAA	CAAGCAGAAGACGGCATACGAGATATACTTCGAGTCAGTCAGCCGGACTACHVGGGTWTCTAAT
1637_Day_3_jejunum	Day 3	2018-05-25	4	2018-05-25	AATGATACGGCGACCACCGAGATCTACACGATCGTGTTATGGTAATTGTGTGCCAGCMGCCGCGGTAA	CAAGCAGAAGACGGCATACGAGATCATAGAGAAGTCAGTCAGCCGGACTACHVGGGTWTCTAAT
1769_Day_3_caeca	Day 3	2018-05-25	4	2018-05-25	AATGATACGGCGACCACCGAGATCTACACTCATCGAGTATGGTAATTGTGTGCCAGCMGCCGCGGTAA	CAAGCAGAAGACGGCATACGAGATCGTAGATCAGTCAGTCAGCCGGACTACHVGGGTWTCTAAT
1769_Day_3_duodenum	Day 3	2018-05-25	4	2018-05-25	AATGATACGGCGACCACCGAGATCTACACTCATCGAGTATGGTAATTGTGTGCCAGCMGCCGCGGTAA	CAAGCAGAAGACGGCATACGAGATGCGCACGTAGTCAGTCAGCCGGACTACHVGGGTWTCTAAT
1769_Day_3_ileum	Day 3	2018-05-25	5	2018-05-25	AATGATACGGCGACCACCGAGATCTACACCGTGAGTGTATGGTAATTGTGTGCCAGCMGCCGCGGTAA	CAAGCAGAAGACGGCATACGAGATCGTAGATCAGTCAGTCAGCCGGACTACHVGGGTWTCTAAT
1769_Day_3_jejunum	Day 3	2018-05-25	4	2018-05-25	AATGATACGGCGACCACCGAGATCTACACGATCGTGTTATGGTAATTGTGTGCCAGCMGCCGCGGTAA	CAAGCAGAAGACGGCATACGAGATAAGTCGAGAGTCAGTCAGCCGGACTACHVGGGTWTCTAAT
1579_Day_7_caeca	Day 7	2018-05-30	7	2018-05-30	AATGATACGGCGACCACCGAGATCTACACGACACCGTTATGGTAATTGTGTGCCAGCMGCCGCGGTAA	CAAGCAGAAGACGGCATACGAGATTACGAGCAAGTCAGTCAGCCGGACTACHVGGGTWTCTAAT
1579_Day_7_duodenum	Day 7	2018-05-30	6	2018-05-30	AATGATACGGCGACCACCGAGATCTACACGGATATCTTATGGTAATTGTGTGCCAGCMGCCGCGGTAA	CAAGCAGAAGACGGCATACGAGATGTATACGCAGTCAGTCAGCCGGACTACHVGGGTWTCTAAT
1579_Day_7_ileum	Day 7	2018-05-30	6	2018-05-30	AATGATACGGCGACCACCGAGATCTACACGGATATCTTATGGTAATTGTGTGCCAGCMGCCGCGGTAA	CAAGCAGAAGACGGCATACGAGATGGTACTATAGTCAGTCAGCCGGACTACHVGGGTWTCTAAT
1579_Day_7_jejunum	Day 7	2018-05-30	7	2018-05-30	AATGATACGGCGACCACCGAGATCTACACGATCGTGTTATGGTAATTGTGTGCCAGCMGCCGCGGTAA	CAAGCAGAAGACGGCATACGAGATGGTACTATAGTCAGTCAGCCGGACTACHVGGGTWTCTAAT
1585_Day_7_caeca	Day 7	2018-05-30	6	2018-05-30	AATGATACGGCGACCACCGAGATCTACACGACACCGTTATGGTAATTGTGTGCCAGCMGCCGCGGTAA	CAAGCAGAAGACGGCATACGAGATCATAGAGAAGTCAGTCAGCCGGACTACHVGGGTWTCTAAT
1585_Day_7_duodenum	Day 7	2018-05-30	7	2018-05-30	AATGATACGGCGACCACCGAGATCTACACCTACTATATATGGTAATTGTGTGCCAGCMGCCGCGGTAA	CAAGCAGAAGACGGCATACGAGATCGTAGATCAGTCAGTCAGCCGGACTACHVGGGTWTCTAAT
1585_Day_7_ileum	Day 7	2018-05-30	6	2018-05-30	AATGATACGGCGACCACCGAGATCTACACGACACCGTTATGGTAATTGTGTGCCAGCMGCCGCGGTAA	CAAGCAGAAGACGGCATACGAGATCTCGTTACAGTCAGTCAGCCGGACTACHVGGGTWTCTAAT
1585_Day_7_jejunum	Day 7	2018-05-30	7	2018-05-30	AATGATACGGCGACCACCGAGATCTACACGATCGTGTTATGGTAATTGTGTGCCAGCMGCCGCGGTAA	CAAGCAGAAGACGGCATACGAGATTCAGCGTTAGTCAGTCAGCCGGACTACHVGGGTWTCTAAT
1599_Day_7_caeca	Day 7	2018-05-30	7	2018-05-30	AATGATACGGCGACCACCGAGATCTACACCTACTATATATGGTAATTGTGTGCCAGCMGCCGCGGTAA	CAAGCAGAAGACGGCATACGAGATAGCTGCTAAGTCAGTCAGCCGGACTACHVGGGTWTCTAAT
1599_Day_7_duodenum	Day 7	2018-05-30	6	2018-05-30	AATGATACGGCGACCACCGAGATCTACACGGATATCTTATGGTAATTGTGTGCCAGCMGCCGCGGTAA	CAAGCAGAAGACGGCATACGAGATTCGCTACGAGTCAGTCAGCCGGACTACHVGGGTWTCTAAT
1599_Day_7_ileum	Day 7	2018-05-30	6	2018-05-30	AATGATACGGCGACCACCGAGATCTACACGGATATCTTATGGTAATTGTGTGCCAGCMGCCGCGGTAA	CAAGCAGAAGACGGCATACGAGATTCAGCGTTAGTCAGTCAGCCGGACTACHVGGGTWTCTAAT
1599_Day_7_jejunum	Day 7	2018-05-30	7	2018-05-30	AATGATACGGCGACCACCGAGATCTACACGATCGTGTTATGGTAATTGTGTGCCAGCMGCCGCGGTAA	CAAGCAGAAGACGGCATACGAGATGTATACGCAGTCAGTCAGCCGGACTACHVGGGTWTCTAAT
1609_Day_7_caeca	Day 7	2018-05-30	7	2018-05-30	AATGATACGGCGACCACCGAGATCTACACCTACTATATATGGTAATTGTGTGCCAGCMGCCGCGGTAA	CAAGCAGAAGACGGCATACGAGATCTCGTTACAGTCAGTCAGCCGGACTACHVGGGTWTCTAAT
1609_Day_7_duodenum	Day 7	2018-05-30	6	2018-05-30	AATGATACGGCGACCACCGAGATCTACACGACACCGTTATGGTAATTGTGTGCCAGCMGCCGCGGTAA	CAAGCAGAAGACGGCATACGAGATGGTACTATAGTCAGTCAGCCGGACTACHVGGGTWTCTAAT
1609_Day_7_ileum	Day 7	2018-05-30	7	2018-05-30	AATGATACGGCGACCACCGAGATCTACACCTACTATATATGGTAATTGTGTGCCAGCMGCCGCGGTAA	CAAGCAGAAGACGGCATACGAGATGCGCACGTAGTCAGTCAGCCGGACTACHVGGGTWTCTAAT
1609_Day_7_jejunum	Day 7	2018-05-30	7	2018-05-30	AATGATACGGCGACCACCGAGATCTACACGATCGTGTTATGGTAATTGTGTGCCAGCMGCCGCGGTAA	CAAGCAGAAGACGGCATACGAGATTCGCTACGAGTCAGTCAGCCGGACTACHVGGGTWTCTAAT
1647_Day_7_caeca	Day 7	2018-05-30	7	2018-05-30	AATGATACGGCGACCACCGAGATCTACACGACACCGTTATGGTAATTGTGTGCCAGCMGCCGCGGTAA	CAAGCAGAAGACGGCATACGAGATTCAGCGTTAGTCAGTCAGCCGGACTACHVGGGTWTCTAAT
1647_Day_7_duodenum	Day 7	2018-05-30	7	2018-05-30	AATGATACGGCGACCACCGAGATCTACACCTACTATATATGGTAATTGTGTGCCAGCMGCCGCGGTAA	CAAGCAGAAGACGGCATACGAGATATACTTCGAGTCAGTCAGCCGGACTACHVGGGTWTCTAAT
1647_Day_7_ileum	Day 7	2018-05-30	7	2018-05-30	AATGATACGGCGACCACCGAGATCTACACCTACTATATATGGTAATTGTGTGCCAGCMGCCGCGGTAA	CAAGCAGAAGACGGCATACGAGATAAGTCGAGAGTCAGTCAGCCGGACTACHVGGGTWTCTAAT
1647_Day_7_jejunum	Day 7	2018-05-30	6	2018-05-30	AATGATACGGCGACCACCGAGATCTACACGATCGTGTTATGGTAATTGTGTGCCAGCMGCCGCGGTAA	CAAGCAGAAGACGGCATACGAGATGCGCACGTAGTCAGTCAGCCGGACTACHVGGGTWTCTAAT
1658_Day_7_caeca	Day 7	2018-05-30	6	2018-05-30	AATGATACGGCGACCACCGAGATCTACACGACACCGTTATGGTAATTGTGTGCCAGCMGCCGCGGTAA	CAAGCAGAAGACGGCATACGAGATAAGTCGAGAGTCAGTCAGCCGGACTACHVGGGTWTCTAAT
1658_Day_7_duodenum	Day 7	2018-05-30	7	2018-05-30	AATGATACGGCGACCACCGAGATCTACACCTACTATATATGGTAATTGTGTGCCAGCMGCCGCGGTAA	CAAGCAGAAGACGGCATACGAGATCATAGAGAAGTCAGTCAGCCGGACTACHVGGGTWTCTAAT
1658_Day_7_ileum	Day 7	2018-05-30	6	2018-05-30	AATGATACGGCGACCACCGAGATCTACACGACACCGTTATGGTAATTGTGTGCCAGCMGCCGCGGTAA	CAAGCAGAAGACGGCATACGAGATAGCTGCTAAGTCAGTCAGCCGGACTACHVGGGTWTCTAAT
1658_Day_7_jejunum	Day 7	2018-05-30	7	2018-05-30	AATGATACGGCGACCACCGAGATCTACACGATCGTGTTATGGTAATTGTGTGCCAGCMGCCGCGGTAA	CAAGCAGAAGACGGCATACGAGATTACGAGCAAGTCAGTCAGCCGGACTACHVGGGTWTCTAAT
Mock community	Mock community	N/A	13	2018-06-28	AATGATACGGCGACCACCGAGATCTACACACGTCTCGTATGGTAATTGTGTGCCAGCMGCCGCGGTAA	CAAGCAGAAGACGGCATACGAGATTACGAGCAAGTCAGTCAGCCGGACTACHVGGGTWTCTAAT
DNA Extraction Reagent Control Batch 1	N/A	N/A	1	2018-05-23	AATGATACGGCGACCACCGAGATCTACACATCGTACGTATGGTAATTGTGTGCCAGCMGCCGCGGTAA	CAAGCAGAAGACGGCATACGAGATAAGTCGAGAGTCAGTCAGCCGGACTACHVGGGTWTCTAAT
DNA Extraction Reagent Control Batch 10	N/A	N/A	10	2018-06-28	AATGATACGGCGACCACCGAGATCTACACGTCAGATATATGGTAATTGTGTGCCAGCMGCCGCGGTAA	CAAGCAGAAGACGGCATACGAGATGGTACTATAGTCAGTCAGCCGGACTACHVGGGTWTCTAAT
DNA Extraction Reagent Control Batch 11	N/A	N/A	11	2018-07-06	AATGATACGGCGACCACCGAGATCTACACGTCAGATATATGGTAATTGTGTGCCAGCMGCCGCGGTAA	CAAGCAGAAGACGGCATACGAGATGTATACGCAGTCAGTCAGCCGGACTACHVGGGTWTCTAAT
DNA Extraction Reagent Control Batch 12	N/A	N/A	12	2018-06-28	AATGATACGGCGACCACCGAGATCTACACGTCAGATATATGGTAATTGTGTGCCAGCMGCCGCGGTAA	CAAGCAGAAGACGGCATACGAGATTACGAGCAAGTCAGTCAGCCGGACTACHVGGGTWTCTAAT
DNA Extraction Reagent Control Batch 2	N/A	N/A	2	2018-05-24	AATGATACGGCGACCACCGAGATCTACACACTATCTGTATGGTAATTGTGTGCCAGCMGCCGCGGTAA	CAAGCAGAAGACGGCATACGAGATCTCGTTACAGTCAGTCAGCCGGACTACHVGGGTWTCTAAT
DNA Extraction Reagent Control Batch 3	N/A	N/A	3	2018-05-24	AATGATACGGCGACCACCGAGATCTACACTAGCGAGTTATGGTAATTGTGTGCCAGCMGCCGCGGTAA	CAAGCAGAAGACGGCATACGAGATTCGCTACGAGTCAGTCAGCCGGACTACHVGGGTWTCTAAT
DNA Extraction Reagent Control Batch 4	N/A	N/A	4	2018-05-25	AATGATACGGCGACCACCGAGATCTACACTCATCGAGTATGGTAATTGTGTGCCAGCMGCCGCGGTAA	CAAGCAGAAGACGGCATACGAGATCATAGAGAAGTCAGTCAGCCGGACTACHVGGGTWTCTAAT
DNA Extraction Reagent Control Batch 5	N/A	N/A	5	2018-05-25	AATGATACGGCGACCACCGAGATCTACACCGTGAGTGTATGGTAATTGTGTGCCAGCMGCCGCGGTAA	CAAGCAGAAGACGGCATACGAGATCATAGAGAAGTCAGTCAGCCGGACTACHVGGGTWTCTAAT
DNA Extraction Reagent Control Batch 5 (MOBIO)	N/A	N/A	5	2018-05-25	AATGATACGGCGACCACCGAGATCTACACGTCAGATATATGGTAATTGTGTGCCAGCMGCCGCGGTAA	CAAGCAGAAGACGGCATACGAGATAAGTCGAGAGTCAGTCAGCCGGACTACHVGGGTWTCTAAT
DNA Extraction Reagent Control Batch 6	N/A	N/A	6	2018-05-30	AATGATACGGCGACCACCGAGATCTACACGGATATCTTATGGTAATTGTGTGCCAGCMGCCGCGGTAA	CAAGCAGAAGACGGCATACGAGATCTCGTTACAGTCAGTCAGCCGGACTACHVGGGTWTCTAAT
DNA Extraction Reagent Control Batch 7	N/A	N/A	7	2018-05-30	AATGATACGGCGACCACCGAGATCTACACGACACCGTTATGGTAATTGTGTGCCAGCMGCCGCGGTAA	CAAGCAGAAGACGGCATACGAGATGTATACGCAGTCAGTCAGCCGGACTACHVGGGTWTCTAAT
DNA Extraction Reagent Control Batch 8	N/A	N/A	8	2018-06-06	AATGATACGGCGACCACCGAGATCTACACCTACTATATATGGTAATTGTGTGCCAGCMGCCGCGGTAA	CAAGCAGAAGACGGCATACGAGATGGTACTATAGTCAGTCAGCCGGACTACHVGGGTWTCTAAT
DNA Extraction Reagent Control Batch 9	N/A	N/A	9	2018-06-06	AATGATACGGCGACCACCGAGATCTACACCGTTACTATATGGTAATTGTGTGCCAGCMGCCGCGGTAA	CAAGCAGAAGACGGCATACGAGATGCGCACGTAGTCAGTCAGCCGGACTACHVGGGTWTCTAAT
